# Supplementary material for: Solvent Precipitation SP3 (SP4) Enhances Recovery for Proteomics Sample Preparation without Magnetic Beads
Source: Anal Chem. 2022 Jul 18;94(29):10320–8. doi: 10.1021/acs.analchem.1c04200 (PMC9330274; doi:10.1021/acs.analchem.1c04200)
Supplement: Supplementary file 2 — ac1c04200_si_002.xlsx [file ac1c04200_si_002.xlsx]

## Sheet: Key
Table:		Description
S1	Summary	Key measures of proteome quality outputs from label-free comparisons of SP3 with bead-free (BF) and glass bead (GB) SP4
S2	1ug	Full proteomics tables for SP3 vs BF vs GB experiments with label-free quantitation for 1-5000ug preparations. All values are unnormalised to demonstrate technical effects on recovery
S3	10ug
S4	100ug
S5	500ug
S6	5000ug
S7	Optimisations	Additional experiments, all using 10ug of protein, exploring the mechanism of SP3 vs SP4 including: centrifugation speed, bead:protein ratio, ACN concentration, use of centrifugation with SP3 beads (cSP3) and the application of the SPEED method, summarised in the supplementary figures
S8	500ug urea	500ug of protein prepared using 8M urea as the lysis buffer, requiring the dilution of samples to 2M urea prior to SP3/SP4
S9	TMT 6plex SP3, SP4-BF + SP4-GB	100ug of protein processed by SP3 (n=2), SP4-BF (n=2) and SP4-GB (n=2), peptides labelled with TMT 6plex and subject to a 2D LC-MS workflow using SPS MS3; values unnormalised
S10	TMT 6plex SP4-GB, SP3 80 + SP3 50	100ug of protein processed by SP4-GB (n=2), SP3 with 80% ACN (n=2) and SP3 with 50% ACN (n=2), peptides labelled with TMT 6plex and subject to a 2D LC-MS workflow using SPS MS3; values unnormalised
S11	TMT 6plex SP4-GB, cSP3 80 + cSP3 50	100ug of protein processed by SP4-GB (n=2), centrifugal SP3 (cSP3) with 80% ACN (n=2) and cSP3 with 50% ACN (n=2), peptides labelled with TMT 6plex and subject to a 2D LC-MS workflow using SPS MS3; values unnormalised
S12	TMT 6plex SP4-GB, S-Trap + Spin filter	100ug of protein processed by SP4-GB (n=2), S-Trap (n=2) and 0.2um spin filters (n=2), peptides labelled with TMT 6plex and subject to a 2D LC-MS workflow using SPS MS3; values unnormalised
S13	Label-free SP4-GB, S-Trap + Spin filter	100ug of protein processed by SP4-GB (n=4), S-Trap (n=4) and 0.2um spin filters (n=4); values unnormalised
S14	1ug (0.025ug/uL)	As Table S2, but prepared in a 10-fold higher volume with a final protein concentration of 0.025ug/uL
S15	Acetone vs ACN (500ug)	Side by side preparations for SP3, SP4-BF and SP4-BF were performed using acetone (ACT) and acetonitrile (ACN)
S16	Mouse heart	Comparisons of SP3 and SP4 for preparations of 20ug of lysates generated from complex samples
S17	Mouse lung
S18	Mouse liver FFPE
S19	Mouse brain FFPE
S20	Drosophila

## Sheet: S1. Summary
Raw file	Input (ug)	Method	Proteins	Peptides	PSMs	Total feature intensity (log10)	Oxidised PSM	Oxidised PSM (%)	1 missed cleavage	2 missed cleavage	Missed cleavages (%)
[F13]: Ref_867-1_1ug_SP3a	1	SP3	3017	15459	17273	10.4405	367	2.1247	3340	434	19.3365
[F14]: Ref_867-2_1ug_SP3b	1	SP3	3004	13934	15512	10.4705	619	3.99046	2985	477	19.2432
[F15]: Ref_867-3_1ug_SP3c	1	SP3	2543	10602	13600	10.7614	418	3.07353	2188	278	16.0882
[F16]: Ref_867-4_1ug_SP3d	1	SP3	2147	8165	12708	10.5921	304	2.39219	1813	218	14.2666
[F17]: Ref_867-5_1ug_BFa	1	BF	3261	17473	19755	10.5941	649	3.28524	3172	404	16.0567
[F18]: Ref_867-6_1ug_BFb	1	BF	3159	16827	18969	10.5258	738	3.89056	3452	498	18.1981
[F19]: Ref_867-7_1ug_BFc	1	BF	3316	17582	19867	10.6359	777	3.91101	3170	389	15.9561
[F20]: Ref_867-8_1ug_BFd	1	BF	3249	17164	19374	10.5716	702	3.62341	3472	465	17.9209
[F21]: Ref_867-9_1ug_GBa	1	GB	3325	18375	20911	10.6598	578	2.7641	4576	789	21.8832
[F22]: Ref_867-10_1ug_GBb	1	GB	3242	17637	19956	10.6038	538	2.69593	4660	813	23.3514
[F23]: Ref_867-11_1ug_GBc	1	GB	3013	15364	17365	10.4881	471	2.71235	4145	804	23.8699
[F24]: Ref_867-12_1ug_GBd	1	GB	3155	16647	18656	10.5532	536	2.87307	4447	834	23.8368
[F1]: Ref_832-1_10ug_SP3a	10	SP3	3208	16272	19275	11.0258	255	1.32296	4420	754	22.9313
[F2]: Ref_832-2_10ug_SP3b	10	SP3	3240	16403	19380	11.0946	303	1.56347	3620	497	18.6791
[F3]: Ref_832-3_10ug_SP3c	10	SP3	3307	16954	19627	11.1045	223	1.13619	3365	429	17.1447
[F4]: Ref_832-4_10ug_SP3d	10	SP3	3367	16946	19372	11.1225	407	2.10097	3248	402	16.7665
[F5]: Ref_832-5_10ug_BFa	10	BF	3270	16737	19605	11.075	450	2.29533	3537	468	18.0413
[F6]: Ref_832-6_10ug_BFb	10	BF	3259	16866	19866	11.1088	425	2.13933	3376	420	16.9939
[F7]: Ref_832-7_10ug_BFc	10	BF	3233	16396	19335	11.1185	266	1.37574	3198	374	16.54
[F8]: Ref_832-8_10ug_BFd	10	BF	3231	16744	19829	11.1039	245	1.23556	3441	444	17.3534
[F9]: Ref_832-9_10ug_GBa	10	GB	3304	16576	19246	11.1024	181	0.940455	2892	310	15.0265
[F10]: Ref_832-10_10ug_GBb	10	GB	3331	16395	18858	11.1125	86	0.45604	2789	299	14.7895
[F11]: Ref_832-11_10ug_GBc	10	GB	3261	16856	19230	11.1935	251	1.30525	2970	342	15.4446
[F12]: Ref_832-12_10ug_GBd	10	GB	3293	17114	19774	11.1935	280	1.416	3040	336	15.3737
[F1]: Ref_849-1_100ug_SP3a	100	SP3	3701	19118	21903	10.9212	610	2.78501	3158	312	14.4181
[F2]: Ref_849-2_100ug_SP3b	100	SP3	3611	17888	20511	10.904	821	4.00273	2918	252	14.2265
[F3]: Ref_849-3_100ug_SP3c	100	SP3	3730	19927	22679	10.9863	1059	4.66952	3326	335	14.6655
[F4]: Ref_849-4_100ug_SP3d	100	SP3	3826	20213	22970	11.0435	879	3.82673	3371	343	14.6757
[F5]: Ref_849-5_100ug_BFa	100	BF	3922	20524	23342	11.0897	763	3.26879	3423	356	14.6646
[F6]: Ref_849-6_100ug_BFb	100	BF	3867	20462	23173	11.0456	729	3.1459	3361	366	14.5039
[F7]: Ref_849-7_100ug_BFc	100	BF	3940	20935	23893	11.1002	756	3.16411	3354	328	14.0376
[F8]: Ref_849-8_100ug_BFd	100	BF	3655	19139	21696	10.9842	2281	10.5135	2953	291	13.6108
[F9]: Ref_849-9_100ug_GBa	100	GB	3881	19727	22415	11.0335	505	2.25296	2421	224	10.8008
[F10]: Ref_849-10_100ug_GBb	100	GB	3822	20682	23732	11.1286	1183	4.98483	2688	220	11.3265
[F11]: Ref_849-11_100ug_GBc	100	GB	3920	20006	22812	11.0488	584	2.56006	2494	228	10.9328
[F12]: Ref_849-12_100ug_GBd	100	GB	3839	19613	22144	10.9609	519	2.34375	2476	237	11.1814
[F1]: Ref_866-1	500	SP3	2392	10205	11742	10.2633	318	2.70823	4005	1234	34.1083
[F2]: Ref_866-2	500	SP3	2253	9303	10680	10.2105	298	2.79026	3743	1255	35.0468
[F3]: Ref_866-3	500	SP3	2328	9972	11487	10.2861	286	2.48977	4057	1382	35.3182
[F4]: Ref_866-4	500	SP3	2527	11418	12985	10.3873	321	2.47208	4563	1458	35.1405
[F9]: Ref_866-9	500	BF	2518	11240	12802	10.3477	323	2.52304	4483	1471	35.018
[F10]: Ref_866-10	500	BF	2556	11234	12828	10.3033	407	3.17275	4220	1187	32.8968
[F11]: Ref_866-11	500	BF	2490	11357	12908	10.3112	342	2.64952	4533	1487	35.1178
[F12]: Ref_866-12	500	BF	2624	11547	13076	10.3599	403	3.08198	4535	1416	34.6819
[F17]: Ref_866-17	500	GB	2646	11521	12973	10.2584	415	3.19895	2862	458	22.0612
[F18]: Ref_866-18	500	GB	2692	11652	13182	10.3169	485	3.67926	2888	498	21.9087
[F19]: Ref_866-19	500	GB	2740	11319	12757	10.2945	448	3.5118	2876	483	22.5445
[F20]: Ref_866-20	500	GB	2822	12739	14290	10.3968	668	4.6746	3294	577	23.0511
[F1]: Ref_837-17_5000ug_SP3a	5000	SP3	3181	15126	17761	10.7561	726	4.08761	4552	858	25.6292
[F2]: Ref_837-18_5000ug_SP3b	5000	SP3	3340	16205	18775	10.7618	304	1.61917	4725	870	25.1664
[F3]: Ref_837-19_5000ug_SP3c	5000	SP3	3171	16020	18478	10.6181	461	2.49486	4582	853	24.7971
[F4]: Ref_837-20_5000ug_SP3d	5000	SP3	3161	15786	18347	10.6326	485	2.64348	4638	843	25.2793
[F5]: Ref_837-21_5000ug_BFa	5000	BF	3415	16909	19416	10.6929	267	1.37515	3510	422	18.0779
[F6]: Ref_837-22_5000ug_BFb	5000	BF	3214	15564	18171	10.785	340	1.87111	3629	529	19.9714
[F7]: Ref_837-23_5000ug_BFc	5000	BF	3173	15046	16998	10.6114	326	1.91787	3268	467	19.2258
[F8]: Ref_837-24_5000ug_BFd	5000	BF	3302	15372	17552	10.686	320	1.82315	3123	422	17.7928
[F9]: Ref_837-25_5000ug_GBa	5000	GB	3271	15664	17925	10.7349	295	1.64575	3473	486	19.3752
[F10]: Ref_837-26_5000ug_GBb	5000	GB	3486	16495	18845	10.8125	268	1.42213	3521	476	18.684
[F11]: Ref_837-27_5000ug_GBc	5000	GB	3326	16995	19647	10.7712	494	2.51438	3723	475	18.9495
[F12]: Ref_837-28_5000ug_GBd	5000	GB	3228	15713	18240	10.7159	471	2.58224	3437	448	18.8432
1ug @ 25ng/ul
[F1]: Ref_832-13_1ug_SP3a	1	SP3 (25ng/ul)	2071	9373	10755	10.4186	573	5.32775	3275	920	30.451
[F2]: Ref_832-14_1ug_SP3b	1	SP3 (25ng/ul)	2138	9929	11496	10.486	624	5.42797	3549	1026	30.8716
[F3]: Ref_832-15_1ug_SP3c	1	SP3 (25ng/ul)	2144	9961	11327	10.504	664	5.8621	3591	981	31.703
[F4]: Ref_832-16_1ug_SP3d	1	SP3 (25ng/ul)	2186	9953	11447	10.523	587	5.12798	3432	899	29.9817
[F5]: Ref_832-17_1ug_BFa	1	BF (25ng/ul)	513	1475	1674	9.81415	82	4.89845	529	201	31.601
[F6]: Ref_832-18_1ug_BFb	1	BF (25ng/ul)	629	1902	2116	9.90055	106	5.00945	674	264	31.8526
[F7]: Ref_832-19_1ug_BFc	1	BF (25ng/ul)	800	2262	2570	10.1622	228	8.8716	881	373	34.2802
[F8]: Ref_832-20_1ug_BFd	1	BF (25ng/ul)	735	2058	2355	10.0518	157	6.66667	830	403	35.2442
[F9]: Ref_832-21_1ug_GBa	1	GB (25ng/ul)	1904	7318	9718	10.5831	783	8.05721	3153	970	32.4449
[F10]: Ref_832-22_1ug_GBb	1	GB (25ng/ul)	1908	7467	9841	10.5252	689	7.00132	3315	1208	33.6856
[F11]: Ref_832-23_1ug_GBc	1	GB (25ng/ul)	1346	4947	6826	10.3489	650	9.52241	2107	878	30.8673
[F12]: Ref_832-24_1ug_GBd	1	GB (25ng/ul)	1536	5892	7522	10.3193	442	5.8761	2410	785	32.0394
500ug Acetone (vs ACN)
[F5]: Ref_866-5	500	SP3 Acetone	2408	10914	12488	10.3542	250	2.00192	4333	1384	34.6973
[F6]: Ref_866-6	500	SP3 Acetone	2468	10684	12143	10.3168	292	2.40468	4201	1313	34.5961
[F7]: Ref_866-7	500	SP3 Acetone	2508	10861	12383	10.3855	295	2.3823	4330	1444	34.9673
[F8]: Ref_866-8	500	SP3 Acetone	2516	10932	12463	10.3786	318	2.55155	4283	1381	34.3657
[F13]: Ref_866-13	500	BF Acetone	2633	12044	13694	10.3873	494	3.60742	4703	1468	34.3435
[F14]: Ref_866-14	500	BF Acetone	2577	11335	12884	10.3258	497	3.8575	4520	1417	35.0823
[F15]: Ref_866-15	500	BF Acetone	2534	11465	13062	10.3701	524	4.01164	4606	1539	35.2626
[F16]: Ref_866-16	500	BF Acetone	2679	12091	13780	10.4015	540	3.91872	4620	1352	33.5269
[F21]: Ref_866-21	500	GB Acetone	2834	13136	14811	10.4633	575	3.88225	3835	775	25.8929
[F22]: Ref_866-22	500	GB Acetone	2701	12059	13664	10.3755	605	4.42769	4208	1043	30.7963
[F23]: Ref_866-23	500	GB Acetone	2876	14181	16056	10.4806	655	4.07947	4443	948	27.6719
[F24]: Ref_866-24	500	GB Acetone	2766	12373	13890	10.3947	672	4.83801	3411	663	24.5572
10ug optimisations
[F1]: Ref_833-1_10ug_BF_ACN97p5	10	BF [ACN]	2751	12787	15254	10.8485	272	1.78314	3192	421	20.9257
[F2]: Ref_833-2_10ug_BF_ACN95	10	BF [ACN]	2877	13747	16616	10.9741	227	1.36615	2934	370	17.6577
[F3]: Ref_833-3_10ug_BF_ACN90	10	BF [ACN]	2973	14630	17214	10.9933	255	1.48135	3019	364	17.5381
[F4]: Ref_833-4__10ug_BF_ACN80	10	BF [ACN]	3566	21315	25024	11.2091	282	1.12692	5120	739	20.4604
[F5]: Ref_833-5_10ug_BF_ACN70	10	BF [ACN]	3647	20978	24796	11.1236	430	1.73415	4685	711	18.8942
[F6]: Ref_833-6__10ug_BF_ACN60	10	BF [ACN]	3669	20949	24921	11.1173	222	0.890815	4480	617	17.9768
[F7]: Ref_833-7_10ug_BF_ACN50	10	BF [ACN]	3538	18691	22272	11.0213	239	1.0731	3410	400	15.3107
[F8]: Ref_833-8_10ug_BF_ACN40	10	BF [ACN]	3273	17584	20949	10.9103	264	1.2602	3376	396	16.1153
[F9]: Ref_833-9_10ug_GB_ACN97p5	10	GB [ACN]	3486	18886	21997	11.0579	422	1.91844	3460	409	15.7294
[F10]: Ref_833-10_10ug_GB_ACN95	10	GB [ACN]	3467	18759	22023	11.0396	801	3.63711	3573	434	16.2239
[F11]: Ref_833-11_10ug_GB_ACN90	10	GB [ACN]	3332	17412	20662	10.8667	198	0.958281	2820	276	13.6482
[F12]: Ref_833-12_10ug_GB_ACN80	10	GB [ACN]	3540	18163	22099	11.0923	192	0.868818	2986	242	13.5119
[F13]: Ref_833-13_10ug_GB_ACN70	10	GB [ACN]	3469	18373	22062	11.1318	337	1.52751	2980	259	13.5074
[F14]: Ref_833-14_10ug_GB_ACN60	10	GB [ACN]	3570	19361	22882	11.1945	178	0.777904	3169	328	13.8493
[F15]: Ref_833-15_10ug_GB_ACN50	10	GB [ACN]	3536	19355	22834	11.2449	232	1.01603	3297	345	14.439
[F16]: Ref_833-16__10ug_GB_ACN40	10	GB [ACN]	3399	18648	22428	11.138	194	0.86499	3437	375	15.3246
[F17]: Ref_833-17_SP4_500g_BLa	10	BF (500g)	3405	19597	23585	11.1114	248	1.05152	4223	558	17.9054
[F18]: Ref_833-18_SP4_500g_BLb	10	BF (500g)	3419	19721	23468	11.1285	754	3.21289	4588	658	19.55
[F19]: Ref_833-19_SP4_500g_BLc	10	BF (500g)	3371	17393	20551	11.1535	526	2.55949	3430	397	16.6902
[F20]: Ref_833-20_SP4_500g_BLd	10	BF (500g)	3417	18735	23002	11.1003	623	2.70846	4906	548	21.3286
[F21]: Ref_833-21_SP4_500g_GBa	10	GB (500g)	3449	18911	22656	11.317	779	3.43838	3643	383	16.0796
[F22]: Ref_833-22_SP4_500g_GBb	10	GB (500g)	3643	19891	23685	11.2607	251	1.05974	3842	444	16.2212
[F23]: Ref_833-23_SP4_500g_GBc	10	GB (500g)	3574	19240	22821	11.2312	584	2.55905	4093	483	17.9352
[F24]: Ref_833-24_SP4_500g_GBd	10	GB (500g)	3429	17945	21267	11.1904	1543	7.25537	3326	338	15.6393
[F25]: Ref_833-29_10ug_SP4wSP3a	10	SP3 (16000g)	3423	17764	22388	11.1184	845	3.77434	4442	515	19.841
[F26]: Ref_833-30_10ug_SP4wSP3b	10	SP3 (16000g)	3419	17571	21643	11.1806	840	3.88116	3837	502	17.7286
[F27]: Ref_833-31_10ug_SP4wSP3c	10	SP3 (16000g)	3415	17355	20829	11.1416	706	3.38951	3849	439	18.479
[F28]: Ref_833-32_10ug_SP4wSP3d	10	SP3 (16000g)	3513	17809	21347	11.1977	661	3.09645	3594	398	16.8361
[F29]: Ref_834-1_SP4_10ug_SPEEDa	10	GB SPEED	3418	17696	20985	11.178	858	4.08863	3019	290	14.3865
[F30]: Ref_834-2_SP4_10ug_SPEEDb	10	GB SPEED	3542	19227	23394	11.2117	838	3.58212	3693	400	15.7861
[F31]: Ref_834-3_SP4_10ug_SPEEDc	10	GB SPEED	3516	19023	22981	11.2036	506	2.20182	3560	394	15.4911
[F32]: Ref_834-4_SP4_10ug_SPEEDd	10	GB SPEED	3451	17992	21575	11.1445	590	2.73465	2902	279	13.4508
[F33]: Ref_834-5_beads0	10	GB [beads]	3591	19171	23073	11.2395	386	1.67295	3614	363	15.6633
[F34]: Ref_834-6_beads1	10	GB [beads]	3577	20026	24156	11.2022	772	3.19589	4003	440	16.5715
[F35]: Ref_834-7_beads_5	10	GB [beads]	3486	17967	21113	11.098	701	3.32023	2891	290	13.693
[F36]: Ref_834-8_beads_10	10	GB [beads]	3481	18804	22446	11.1641	1003	4.4685	3564	361	15.8781
[F37]: Ref_834-9_beads_20	10	GB [beads]	3540	18544	22296	11.1492	704	3.15752	3367	332	15.1014
[F38]: Ref_834-10_beads_40	10	GB [beads]	3470	18089	22087	11.1432	571	2.58523	3426	354	15.5114
[F39]: Ref_834-11_beads_80	10	GB [beads]	3475	18041	22036	11.1956	451	2.04665	3607	399	16.3687
[F40]: Ref_834-12_beads_160	10	GB [beads]	3570	19687	23982	11.3009	428	1.78467	4099	426	17.092
									1/2 mc
[F9]: Ref_824-11_Urea_500ug_SP3a	500	SP3	3195	16593	19068	10.9912	274	1.43696	3243		17.0076
[F10]: Ref_824-12_Urea_500ug_SP3b	500	SP3	3163	17104	19751	10.9557	192	0.972103	5953		30.1402
[F11]: Ref_824-13_Urea_500ug_SP3c	500	SP3	3140	16585	19230	10.9975	212	1.10244	6299		32.7561
[F12]: Ref_824-14_Urea_500ug_SP3d	500	SP3	3307	17798	20924	11.1295	631	3.01568	6327		30.238
[F1]: Ref_824-3_Urea_500ug_BFa	500	BF	3507	19570	22094	11.1954	160	0.724179	3384		15.3164
[F2]: Ref_824-4_Urea_500ug_BFb	500	BF	3486	20008	22808	11.2811	346	1.51701	6736		29.5335
[F3]: Ref_824-5_Urea_500ug_BFc	500	BF	3515	19773	23591	11.2713	258	1.09364	5505		23.3352
[F4]: Ref_824-6_Urea_500ug_BFd	500	BF	3506	19463	23268	11.2339	230	0.988482	5793		24.8969
[F5]: Ref_824-7_Urea_500ug_GBa	500	GB	3589	19759	22818	11.1909	234	1.02551	5658		24.7962
[F6]: Ref_824-8_Urea_500ug_GBb	500	GB	3507	19287	22660	11.0952	283	1.2489	5490		24.2277
[F7]: Ref_824-9_Urea_500ug_GBc	500	GB	3524	19040	21835	11.0866	383	1.75406	3525		16.1438
[F8]: Ref_824-10_Urea_500ug_GBd	500	GB	3600	19375	21546	11.2142	151	0.700826	3624		16.8198

## Sheet: S2. 1ug
Protein FDR Confidence: Combined	Master	Accession	Description	Exp. q-value: Combined	Contaminant	Sum PEP Score	Coverage [%]	# Peptides	# PSMs	# Unique Peptides	# AAs	MW [kDa]	calc. pI	Score Sequest HT: Sequest HT	# Peptides (by Search Engine): Sequest HT	# Razor Peptides	Abundance Ratio: (GB) / (BF)	Abundance Ratio: (BF) / (SP3)	Abundance Ratio: (GB) / (SP3)	Abundance Ratio Adj. P-Value: (GB) / (BF)	Abundance Ratio Adj. P-Value: (BF) / (SP3)	Abundance Ratio Adj. P-Value: (GB) / (SP3)	Abundance Ratio Variability [%]: (GB) / (BF)	Abundance Ratio Variability [%]: (BF) / (SP3)	Abundance Ratio Variability [%]: (GB) / (SP3)	Abundances (Grouped): BF	Abundances (Grouped): GB	Abundances (Grouped): SP3	Abundances (Grouped) CV [%]: BF	Abundances (Grouped) CV [%]: GB	Abundances (Grouped) CV [%]: SP3	Found in Sample: [S17] F17: Sample, BF	Found in Sample: [S18] F18: Sample, BF	Found in Sample: [S19] F19: Sample, BF	Found in Sample: [S20] F20: Sample, BF	Found in Sample: [S21] F21: Sample, GB	Found in Sample: [S22] F22: Sample, GB	Found in Sample: [S23] F23: Sample, GB	Found in Sample: [S24] F24: Sample, GB	Found in Sample: [S13] F13: Sample, SP3	Found in Sample: [S14] F14: Sample, SP3	Found in Sample: [S15] F15: Sample, SP3	Found in Sample: [S16] F16: Sample, SP3	# Protein Groups	Modifications
High	Master Protein	P07197	Neurofilament medium polypeptide OS=Homo sapiens OX=9606 GN=NEFM PE=1 SV=3	0	FALSE	1018.38	76	95	1083	89	916	102.4	4.91	2338.06	95	6	1.06	1.667	1.84	0.711504	0.953718	0.445893	78.7	65.55	88.87	4.25646e+08	4.26464e+08	2.68435e+08	11.13	18.9	30.52	High	High	High	High	High	High	High	High	High	High	High	High	1	Met-loss+Acetyl [N-Term]
High	Master Protein	P78527	DNA-dependent protein kinase catalytic subunit OS=Homo sapiens OX=9606 GN=PRKDC PE=1 SV=3	0	FALSE	935.771	44	168	1169	168	4128	468.8	7.12	1626.26	168	0	0.898	1.705	1.448	0.894148	0.91978	0.968216	42.03	58.75	55.38	9.39937e+07	8.75564e+07	5.48794e+07	11.92	18.3	43.13	High	High	High	High	High	High	High	High	High	High	High	High	1
High	Master Protein	P49327	Fatty acid synthase OS=Homo sapiens OX=9606 GN=FASN PE=1 SV=3	0	FALSE	775.125	51	104	845	103	2511	273.3	6.44	1522.6	104	1	0.939	1.635	1.466	0.981371	0.980644	0.982448	41.22	55.1	54.52	8.33536e+07	7.82742e+07	5.13529e+07	12.92	16.31	34.84	High	High	High	High	High	High	High	High	High	High	High	High	1	Acetyl [N-Term]
High	Master Protein	P35579	Myosin-9 OS=Homo sapiens OX=9606 GN=MYH9 PE=1 SV=4	0	FALSE	751.942	57	114	638	95	1960	226.4	5.6	1060.71	114	19	0.912	1.717	1.594	0.938243	0.9096	0.919814	56.2	56.22	65.31	4.22191e+07	4.27401e+07	2.43371e+07	12.61	18.17	45.09	High	High	High	High	High	High	High	High	High	High	High	High	1	Met-loss+Acetyl [N-Term]
High	Master Protein	Q13813	Spectrin alpha chain, non-erythrocytic 1 OS=Homo sapiens OX=9606 GN=SPTAN1 PE=1 SV=3	0	FALSE	717.358	57	118	628	118	2472	284.4	5.35	1014.51	118	0	0.865	2.004	1.623	0.750054	0.362375	0.87832	53.43	59.14	60.01	3.92428e+07	3.62284e+07	1.95792e+07	12.86	19.98	48.89	High	High	High	High	High	High	High	High	High	High	High	High	1
High	Master Protein	P09874	Poly [ADP-ribose] polymerase 1 OS=Homo sapiens OX=9606 GN=PARP1 PE=1 SV=4	0	FALSE	655.904	63	72	770	72	1014	113	8.88	1463.29	72	0	0.969	1.729	1.686	0.981371	0.900597	0.784959	52.52	63.82	67.19	1.40563e+08	1.45017e+08	8.39052e+07	14.05	17.76	39.91	High	High	High	High	High	High	High	High	High	High	High	High	1	Met-loss+Acetyl [N-Term]
High	Master Protein	Q14204	Cytoplasmic dynein 1 heavy chain 1 OS=Homo sapiens OX=9606 GN=DYNC1H1 PE=1 SV=5	0	FALSE	636.453	36	132	644	132	4646	532.1	6.4	752.73	132	0	0.9	1.569	1.434	0.899873	0.983577	0.953153	43.57	45.5	53.73	2.85871e+07	2.66727e+07	1.58694e+07	11.84	19.43	40.22	High	High	High	High	High	High	High	High	High	High	High	High	1
High	Master Protein	P21333	Filamin-A OS=Homo sapiens OX=9606 GN=FLNA PE=1 SV=4	0	FALSE	608.582	51	97	635	88	2647	280.6	6.06	971.93	97	9	0.979	1.538	1.466	0.96968	0.961056	0.982102	37.04	48.39	48.22	3.60219e+07	3.67027e+07	2.30479e+07	10.33	15.01	37.05	High	High	High	High	High	High	High	High	High	High	High	High	1
High	Master Protein	Q01082	Spectrin beta chain, non-erythrocytic 1 OS=Homo sapiens OX=9606 GN=SPTBN1 PE=1 SV=2	0	FALSE	608.184	50	88	517	82	2364	274.4	5.57	790.01	88	6	1.002	1.686	1.616	0.911849	0.940334	0.88967	42.95	52.74	50.06	2.34782e+07	2.45983e+07	1.22737e+07	9.25	18.06	46.81	High	High	High	High	High	High	High	High	High	High	High	High	1
High	Master Protein	P10809	60 kDa heat shock protein, mitochondrial OS=Homo sapiens OX=9606 GN=HSPD1 PE=1 SV=2	0	FALSE	607.699	79	53	860	53	573	61	5.87	1668.83	53	0	1.085	1.615	1.723	0.574126	0.989552	0.71401	69.41	60.4	76.93	2.32905e+08	2.65121e+08	1.53419e+08	8.58	14.58	16.47	High	High	High	High	High	High	High	High	High	High	High	High	1
High	Master Protein	P13639	Elongation factor 2 OS=Homo sapiens OX=9606 GN=EEF2 PE=1 SV=4	0	FALSE	594.898	68	63	975	62	858	95.3	6.83	1667.32	63	1	0.971	1.492	1.399	0.979846	0.918808	0.914342	59.39	61.43	72.59	2.25978e+08	2.06519e+08	1.55085e+08	10.56	15.63	32	High	High	High	High	High	High	High	High	High	High	High	High	1	Met-loss [N-Term]
High	Master Protein	P08238	Heat shock protein HSP 90-beta OS=Homo sapiens OX=9606 GN=HSP90AB1 PE=1 SV=4	0	FALSE	591.008	64	58	972	37	724	83.2	5.03	1787.91	58	22	0.935	1.995	1.757	0.981371	0.37736	0.64288	47.39	66.21	67.4	2.4615e+08	2.31129e+08	1.52785e+08	9.84	15.06	28.17	High	High	High	High	High	High	High	High	High	High	High	High	1
High	Master Protein	P46013	Proliferation marker protein Ki-67 OS=Homo sapiens OX=9606 GN=MKI67 PE=1 SV=2	0	FALSE	588.966	47	108	500	108	3256	358.5	9.45	559.28	108	0	0.92	1.534	1.374	0.958797	0.959802	0.869158	50.88	43.75	42.17	2.63538e+07	2.32252e+07	1.34599e+07	16.45	15.79	39.49	High	High	High	High	High	High	High	High	High	High	High	High	1
High	Master Protein	P08670	Vimentin OS=Homo sapiens OX=9606 GN=VIM PE=1 SV=4	0	FALSE	586.459	83	61	890	56	466	53.6	5.12	1673.9	61	3	1.05	1.557	1.647	0.743454	0.980618	0.829929	74.55	69.06	79.48	2.74831e+08	2.63099e+08	1.81839e+08	13.6	20.05	29.96	High	High	High	High	High	High	High	High	High	High	High	High	1
High	Master Protein	P0DMV9	Heat shock 70 kDa protein 1B OS=Homo sapiens OX=9606 GN=HSPA1B PE=1 SV=1	0	FALSE	576.047	70	49	879	37	641	70	5.66	1843.49	49	12	0.972	1.606	1.722	0.978909	0.994125	0.715139	73.31	64.05	73.03	2.90432e+08	2.84546e+08	1.74795e+08	12.58	20.51	29.73	High	High	High	High	High	High	High	High	High	High	High	High	1
High	Master Protein	P60709	Actin, cytoplasmic 1 OS=Homo sapiens OX=9606 GN=ACTB PE=1 SV=1	0	TRUE	570.53	79	30	1304	1	375	41.7	5.48	2359.57	30	43	1.044	1.699	1.896	0.765488	0.925488	0.314985	55.66	62.39	69.41	6.67592e+08	6.83195e+08	4.70185e+08	9.33	15.7	16.93	High	High	High	High	High	High	High	High	High	High	High	High	1	Met-loss+Acetyl [N-Term]
High	Master Protein	P63261	Actin, cytoplasmic 2 OS=Homo sapiens OX=9606 GN=ACTG1 PE=1 SV=1	0	FALSE	570.081	79	30	1304	1	375	41.8	5.48	2327.89	30	0	1.377	1.707	2.23	0.0019115	0.918808	0.00730598	11.5	30.5	34.27	3.66533e+06	5.06884e+06	2.16292e+06	2.2	16.25	54.44	High	High	High	High	High	High	High	High	High	High	High	High	1	Met-loss+Acetyl [N-Term]
High	Master Protein	Q00610	Clathrin heavy chain 1 OS=Homo sapiens OX=9606 GN=CLTC PE=1 SV=5	0	FALSE	547.089	49	76	603	76	1675	191.5	5.69	1102.42	76	0	0.844	1.862	1.535	0.627999	0.669164	0.975406	46.62	56.21	63.91	5.53116e+07	5.03648e+07	2.94113e+07	11.47	16.26	39.74	High	High	High	High	High	High	High	High	High	High	High	High	1	Met-loss+Acetyl [N-Term]
High	Master Protein	P06733	Alpha-enolase OS=Homo sapiens OX=9606 GN=ENO1 PE=1 SV=2	0	FALSE	544.005	78	42	895	38	434	47.1	7.39	1352.7	42	4	0.921	1.653	1.557	0.960031	0.964922	0.958464	78.21	69.5	85.25	3.12919e+08	2.83758e+08	1.8949e+08	13.19	16.11	22.44	High	High	High	High	High	High	High	High	High	High	High	High	1
High	Master Protein	P07900	Heat shock protein HSP 90-alpha OS=Homo sapiens OX=9606 GN=HSP90AA1 PE=1 SV=5	0	FALSE	534.432	56	53	914	33	732	84.6	5.02	1618.08	53	1	0.955	1.822	1.773	0.997701	0.757264	0.605742	64.9	70.89	78.93	9.32608e+07	9.25299e+07	5.47502e+07	13.04	16.43	33.82	High	High	High	High	High	High	High	High	High	High	High	High	1
High	Master Protein	P11142	Heat shock cognate 71 kDa protein OS=Homo sapiens OX=9606 GN=HSPA8 PE=1 SV=1	0	FALSE	487.586	68	47	808	31	646	70.9	5.52	1511.96	47	7	0.947	1.683	1.589	0.994402	0.941666	0.923955	63.19	64.5	71.68	1.65098e+08	1.61815e+08	1.15518e+08	9.99	15.22	21.68	High	High	High	High	High	High	High	High	High	High	High	High	1
High	Master Protein	P68371	Tubulin beta-4B chain OS=Homo sapiens OX=9606 GN=TUBB4B PE=1 SV=1	0	FALSE	479.184	83	31	952	1	445	49.8	4.89	1751.21	31	45	1.157	1.553	1.822	0.224007	0.977943	0.488587	59.04	64.87	75.68	1.84098e+08	2.1043e+08	1.40504e+08	6.43	13.99	24.09	High	High	High	High	High	High	High	High	High	High	High	High	1
High	Master Protein	P07437	Tubulin beta chain OS=Homo sapiens OX=9606 GN=TUBB PE=1 SV=2	0	FALSE	477.057	83	31	1000	5	444	49.6	4.89	1830.53	31	2	1.028	1.983	1.895	0.834769	0.398972	0.316566	48.52	71.74	78.02	3.74143e+07	3.78255e+07	2.16752e+07	11.4	22.16	13.3	High	High	High	High	High	High	High	High	High	High	High	High	1
High	Master Protein	P35580	Myosin-10 OS=Homo sapiens OX=9606 GN=MYH10 PE=1 SV=3	0	FALSE	476.84	45	78	429	59	1976	228.9	5.54	643.82	78	0	0.957	1.724	1.685	0.994402	0.90663	0.786958	43.41	50.54	52.13	1.50502e+07	1.50033e+07	8.26033e+06	8.62	21.1	50.54	High	High	High	High	High	High	High	High	High	High	High	High	1
High	Master Protein	P09651	Heterogeneous nuclear ribonucleoprotein A1 OS=Homo sapiens OX=9606 GN=HNRNPA1 PE=1 SV=5	0	FALSE	472.942	70	33	630	29	372	38.7	9.13	1147.79	33	0	0.986	3.126	2.083	0.958006	9.82533e-07	0.073378	72.95	100.09	94.76	1.89174e+08	1.64378e+08	9.26118e+07	11.01	8.86	36.47	High	High	High	High	High	High	High	High	High	High	High	High	1	Met-loss+Acetyl [N-Term]
High	Master Protein	P11021	Endoplasmic reticulum chaperone BiP OS=Homo sapiens OX=9606 GN=HSPA5 PE=1 SV=2	0	FALSE	468.84	60	49	613	47	654	72.3	5.16	1110.36	49	2	1.034	1.665	1.766	0.810442	0.954444	0.621587	55.29	62.13	65.19	1.11655e+08	1.14329e+08	7.64761e+07	11.26	14.91	30.21	High	High	High	High	High	High	High	High	High	High	High	High	1
High	Master Protein	P14625	Endoplasmin OS=Homo sapiens OX=9606 GN=HSP90B1 PE=1 SV=1	0	FALSE	462.294	64	57	573	55	803	92.4	4.84	982.8	57	0	1.053	1.588	1.839	0.737009	0.997487	0.44873	57.26	57.92	69.89	8.96044e+07	9.37561e+07	5.26357e+07	14.27	15.82	31.55	High	High	High	High	High	High	High	High	High	High	High	High	1
High	Master Protein	Q00839	Heterogeneous nuclear ribonucleoprotein U OS=Homo sapiens OX=9606 GN=HNRNPU PE=1 SV=6	0	FALSE	459.302	58	55	568	55	825	90.5	6	938.62	55	0	1.019	1.621	1.542	0.869284	0.986678	0.970294	65.16	72.15	83.46	1.25971e+08	1.31526e+08	9.11635e+07	10.64	20.5	32.9	High	High	High	High	High	High	High	High	High	High	High	High	1	Met-loss+Acetyl [N-Term]
High	Master Protein	Q08211	ATP-dependent RNA helicase A OS=Homo sapiens OX=9606 GN=DHX9 PE=1 SV=4	0	FALSE	458.076	55	62	583	62	1270	140.9	6.84	930.65	62	0	0.939	1.653	1.567	0.981371	0.963518	0.947148	40.23	69.64	64.04	8.46817e+07	7.65989e+07	4.69581e+07	11.73	16.19	30.57	High	High	High	High	High	High	High	High	High	High	High	High	1
High	Master Protein	P12270	Nucleoprotein TPR OS=Homo sapiens OX=9606 GN=TPR PE=1 SV=3	0	FALSE	449.916	39	75	393	74	2363	267.1	5.02	653.68	75	1	0.963	1.606	1.488	0.987526	0.99451	0.99666	46.5	47.47	58.2	1.88401e+07	1.78554e+07	1.04257e+07	13.4	16.56	43.56	High	High	High	High	High	High	High	High	High	High	High	High	1	Met-loss+Acetyl [N-Term]
High	Master Protein	P22626	Heterogeneous nuclear ribonucleoproteins A2/B1 OS=Homo sapiens OX=9606 GN=HNRNPA2B1 PE=1 SV=2	0	FALSE	448.485	76	35	750	31	353	37.4	8.95	1224.32	35	4	0.999	2.107	1.778	0.920323	0.18332	0.591821	71.4	73.98	79.92	2.45129e+08	2.14311e+08	1.42365e+08	12.34	34.69	28.63	High	High	High	High	High	High	High	High	High	High	High	High	1
High	Master Protein	P38646	Stress-70 protein, mitochondrial OS=Homo sapiens OX=9606 GN=HSPA9 PE=1 SV=2	0	FALSE	439.648	58	47	641	46	679	73.6	6.16	1115.96	47	1	0.95	1.673	1.515	0.999479	0.948786	0.990715	70.37	73.88	67.22	1.02307e+08	9.70421e+07	6.05149e+07	15.26	11.14	34.84	High	High	High	High	High	High	High	High	High	High	High	High	1
High	Master Protein	P07814	Bifunctional glutamate/proline--tRNA ligase OS=Homo sapiens OX=9606 GN=EPRS1 PE=1 SV=5	0	FALSE	435.566	55	72	412	71	1512	170.5	7.33	577.13	72	1	0.95	1.578	1.507	0.999479	0.989552	0.994485	41.23	52.23	52.02	2.7375e+07	2.62667e+07	1.55383e+07	12.36	16.04	37.23	High	High	High	High	High	High	High	High	High	High	High	High	1
High	Master Protein	O75643	U5 small nuclear ribonucleoprotein 200 kDa helicase OS=Homo sapiens OX=9606 GN=SNRNP200 PE=1 SV=2	0	FALSE	433.583	38	73	344	73	2136	244.4	6.06	480.56	73	0	0.879	1.681	1.358	0.822095	0.941666	0.82761	51.06	52.62	51.63	2.29687e+07	1.8953e+07	1.46101e+07	14.59	24.73	38.92	High	High	High	High	High	High	High	High	High	High	High	High	1
High	Master Protein	P42704	Leucine-rich PPR motif-containing protein, mitochondrial OS=Homo sapiens OX=9606 GN=LRPPRC PE=1 SV=3	0	FALSE	433.229	60	72	551	72	1394	157.8	6.13	677.69	72	0	0.968	1.589	1.483	0.981371	0.998405	0.993151	43.7	53.47	52.6	4.59904e+07	4.60436e+07	2.85916e+07	10.79	16.55	37.98	High	High	High	High	High	High	High	High	High	High	High	High	1
High	Master Protein	P49792	E3 SUMO-protein ligase RanBP2 OS=Homo sapiens OX=9606 GN=RANBP2 PE=1 SV=2	0	FALSE	432.671	37	81	410	67	3224	358	6.2	420.55	81	14	0.946	1.489	1.414	0.993867	0.918214	0.929968	37.79	47.45	46.08	1.71253e+07	1.34668e+07	9.74177e+06	44.21	19.59	67.24	High	High	High	High	High	High	High	High	High	High	High	High	1
High	Master Protein	Q14980	Nuclear mitotic apparatus protein 1 OS=Homo sapiens OX=9606 GN=NUMA1 PE=1 SV=2	0	FALSE	429.556	42	70	356	70	2115	238.1	5.78	586.76	70	0	0.924	1.56	1.46	0.967792	0.980644	0.977829	48.56	48.56	55.55	1.59969e+07	1.51541e+07	9.29423e+06	12.78	15.88	40.22	High	High	High	High	High	High	High	High	High	High	High	High	1
High	Master Protein	Q6P2Q9	Pre-mRNA-processing-splicing factor 8 OS=Homo sapiens OX=9606 GN=PRPF8 PE=1 SV=2	0	FALSE	427.187	43	85	484	85	2335	273.4	8.84	616.76	85	0	0.928	1.689	1.498	0.973293	0.932071	0.999594	41.29	50.62	51.84	2.78866e+07	2.55405e+07	1.53485e+07	14.19	18.42	47.99	High	High	High	High	High	High	High	High	High	High	High	High	1	Met-loss+Acetyl [N-Term]
High	Master Protein	P14618	Pyruvate kinase PKM OS=Homo sapiens OX=9606 GN=PKM PE=1 SV=4	0	FALSE	423.94	77	41	455	41	531	57.9	7.84	844.3	41	0	0.899	1.674	1.685	0.898506	0.948616	0.787432	69.25	74.43	86.22	6.72798e+07	6.33749e+07	3.92486e+07	13.06	22.76	17.59	High	High	High	High	High	High	High	High	High	High	High	High	1	Met-loss+Acetyl [N-Term]
High	Master Protein	P20700	Lamin-B1 OS=Homo sapiens OX=9606 GN=LMNB1 PE=1 SV=2	0	FALSE	422.116	71	56	522	50	586	66.4	5.16	986.54	56	6	0.932	1.594	1.478	0.978909	0.998405	0.990715	59.09	56.93	64.48	7.12019e+07	7.47871e+07	5.06734e+07	11.71	20.7	31.54	High	High	High	High	High	High	High	High	High	High	High	High	1	Met-loss+Acetyl [N-Term]
High	Master Protein	P52272	Heterogeneous nuclear ribonucleoprotein M OS=Homo sapiens OX=9606 GN=HNRNPM PE=1 SV=3	0	FALSE	418.044	71	53	744	53	730	77.5	8.7	1181.68	53	0	1.077	1.544	1.652	0.607917	0.965978	0.821935	39.77	53.88	55	1.25189e+08	1.35287e+08	8.03461e+07	11.05	11.29	27	High	High	High	High	High	High	High	High	High	High	High	High	1	Met-loss+Acetyl [N-Term]
High	Master Protein	Q9BVA1	Tubulin beta-2B chain OS=Homo sapiens OX=9606 GN=TUBB2B PE=1 SV=1	0	FALSE	401.138	84	31	855	7	445	49.9	4.89	1516	31	1	1.171	1.645	1.798	0.201768	0.9541	0.46021	40.29	44.24	57.98	3.41628e+06	4.10635e+06	1.61147e+06	9.36	25.84	45.44	High	High	High	High	High	High	High	High	High	High	High	High	1
High	Master Protein	O75369	Filamin-B OS=Homo sapiens OX=9606 GN=FLNB PE=1 SV=2	0	FALSE	391.113	38	67	330	59	2602	278	5.73	410.47	67	1	0.977	1.592	1.434	0.972284	0.998405	0.952271	36.08	44.64	44.08	1.30902e+07	1.28752e+07	6.832e+06	11.7	14.84	40.39	High	High	High	High	High	High	High	High	High	High	High	High	1
High	Master Protein	P07196	Neurofilament light polypeptide OS=Homo sapiens OX=9606 GN=NEFL PE=1 SV=3	0	FALSE	383.682	77	54	555	50	543	61.5	4.65	864.82	54	0	0.995	1.729	1.659	0.934477	0.900597	0.814514	78.32	68.13	76.16	1.27041e+08	1.21197e+08	7.48289e+07	16.15	18.35	24.98	High	High	High	High	High	High	High	High	High	High	High	High	1	Met-loss+Acetyl [N-Term]
High	Master Protein	P11388	DNA topoisomerase 2-alpha OS=Homo sapiens OX=9606 GN=TOP2A PE=1 SV=3	0	FALSE	382.465	44	68	436	51	1531	174.3	8.72	579.53	68	18	0.896	1.635	1.358	0.890005	0.980618	0.829929	53.86	53.49	55.03	2.68391e+07	2.45296e+07	1.57556e+07	14.68	21.94	40.74	High	High	High	High	High	High	High	High	High	High	High	High	1	Acetyl [N-Term]
High	Master Protein	P68363	Tubulin alpha-1B chain OS=Homo sapiens OX=9606 GN=TUBA1B PE=1 SV=1	0	FALSE	382.205	67	31	663	6	451	50.1	5.06	1171.38	31	0	0.921	2.6	2.598	0.959181	0.00119009	0.000175097	52.38	82.08	74.45	2.0786e+07	2.41894e+07	8.75577e+06	15.49	23.02	42.32	High	High	High	High	High	High	High	High	High	High	High	High	1
High	Master Protein	P04350	Tubulin beta-4A chain OS=Homo sapiens OX=9606 GN=TUBB4A PE=1 SV=2	0	FALSE	382.183	83	27	771	4	444	49.6	4.88	1494.35	27	1	0.788	2.615	2.053	0.582971	0.00555008	0.0886834	60.67	64.14	77.34	1.19283e+06	1.12276e+06	227712	25.03	44.67	88.65	Peak Found	High	Peak Found	High	High	High	High	High	High	Peak Found	High	Peak Found	1
High	Master Protein	P19338	Nucleolin OS=Homo sapiens OX=9606 GN=NCL PE=1 SV=3	0	FALSE	381.775	43	47	456	47	710	76.6	4.7	863.37	47	0	0.999	1.835	1.784	0.920316	0.724564	0.577546	96.43	66.43	94.91	9.84008e+07	9.47831e+07	5.56003e+07	12.55	25.08	23.24	High	High	High	High	High	High	High	High	High	High	High	High	1
High	Master Protein	P06576	ATP synthase subunit beta, mitochondrial OS=Homo sapiens OX=9606 GN=ATP5F1B PE=1 SV=3	0	FALSE	379.29	76	29	495	29	529	56.5	5.4	869	29	0	0.893	2.015	1.655	0.880776	0.341001	0.818279	55.66	73.94	69.32	6.8399e+07	6.90418e+07	4.31159e+07	11.69	18.07	25.88	High	High	High	High	High	High	High	High	High	High	High	High	1
High	Master Protein	P04406	Glyceraldehyde-3-phosphate dehydrogenase OS=Homo sapiens OX=9606 GN=GAPDH PE=1 SV=3	0	FALSE	378.436	80	29	645	29	335	36	8.46	1088.19	29	0	1.148	1.22	1.43	0.254045	0.209284	0.949713	62.83	70.59	67.73	1.64809e+08	1.86346e+08	1.31119e+08	11.16	13.86	19.15	High	High	High	High	High	High	High	High	High	High	High	High	1
High	Master Protein	P22314	Ubiquitin-like modifier-activating enzyme 1 OS=Homo sapiens OX=9606 GN=UBA1 PE=1 SV=3	0	FALSE	376.907	52	45	465	45	1058	117.8	5.76	728.22	45	0	0.966	1.795	1.749	0.981371	0.80321	0.657325	40.24	58.67	65.97	4.24733e+07	4.30249e+07	2.21447e+07	8.34	20.2	34.53	High	High	High	High	High	High	High	High	High	High	High	High	1
High	Master Protein	P55072	Transitional endoplasmic reticulum ATPase OS=Homo sapiens OX=9606 GN=VCP PE=1 SV=4	0	FALSE	370.706	73	53	402	53	806	89.3	5.26	558.83	53	0	1.006	1.667	1.704	0.903425	0.953718	0.745288	55.85	55.7	64.99	2.73617e+07	2.92301e+07	1.57368e+07	11.58	18.43	43.27	High	High	High	High	High	High	High	High	High	High	High	High	1	Met-loss+Acetyl [N-Term]
High	Master Protein	P78371	T-complex protein 1 subunit beta OS=Homo sapiens OX=9606 GN=CCT2 PE=1 SV=4	0	FALSE	370.209	78	38	386	38	535	57.5	6.46	643.04	38	0	0.937	1.591	1.565	0.981371	0.998405	0.949713	46.67	51.56	58.9	4.55211e+07	4.41136e+07	2.7794e+07	11.89	17.9	36.39	High	High	High	High	High	High	High	High	High	High	High	High	1	Met-loss+Acetyl [N-Term]
High	Master Protein	Q12906	Interleukin enhancer-binding factor 3 OS=Homo sapiens OX=9606 GN=ILF3 PE=1 SV=3	0	FALSE	369.788	62	45	431	39	894	95.3	8.76	691.55	45	6	0.972	1.679	1.617	0.978258	0.943979	0.887711	49.24	63.49	66.37	6.01735e+07	5.63764e+07	3.79201e+07	13.19	14.68	50.26	High	High	High	High	High	High	High	High	High	High	High	High	1
High	Master Protein	Q9Y490	Talin-1 OS=Homo sapiens OX=9606 GN=TLN1 PE=1 SV=3	0	FALSE	366.832	43	68	344	63	2541	269.6	6.07	423.34	68	5	1.001	1.537	1.52	0.914413	0.960287	0.984788	36.09	45.83	47.72	1.10863e+07	1.12237e+07	7.09833e+06	10.46	16.71	44.18	High	High	High	High	High	High	High	High	High	High	High	High	1
High	Master Protein	P68104	Elongation factor 1-alpha 1 OS=Homo sapiens OX=9606 GN=EEF1A1 PE=1 SV=1	0	FALSE	366.03	67	32	574	17	462	50.1	9.01	879.17	32	17	1.024	1.315	1.318	0.84813	0.512175	0.760836	70.38	76.39	71.06	2.01171e+08	1.70442e+08	1.54791e+08	12.57	16.96	15.07	High	High	High	High	High	High	High	High	High	High	High	High	1
High	Master Protein	P05023	Sodium/potassium-transporting ATPase subunit alpha-1 OS=Homo sapiens OX=9606 GN=ATP1A1 PE=1 SV=1	0	FALSE	365.912	49	49	354	43	1023	112.8	5.49	587.24	49	7	0.913	1.383	1.291	0.940398	0.709147	0.688835	38.54	49.02	44.29	3.61589e+07	3.462e+07	2.44418e+07	11.51	16.93	43.29	High	High	High	High	High	High	High	High	High	High	High	High	1
High	Master Protein	P06748	Nucleophosmin OS=Homo sapiens OX=9606 GN=NPM1 PE=1 SV=2	0	FALSE	362.712	74	21	466	21	294	32.6	4.78	722.03	21	0	0.912	2.246	1.916	0.939036	0.055626	0.278484	82.03	86.96	93.77	2.09648e+08	1.8685e+08	1.21532e+08	13.36	18.22	17.05	High	High	High	High	High	High	High	High	High	High	High	High	1	Acetyl [N-Term]
High	Master Protein	Q13263	Transcription intermediary factor 1-beta OS=Homo sapiens OX=9606 GN=TRIM28 PE=1 SV=5	0	FALSE	356.333	65	36	367	36	835	88.5	5.77	606.76	36	0	0.995	1.842	1.888	0.935382	0.708166	0.328911	51.41	66.34	76.01	3.19183e+07	3.44873e+07	1.50791e+07	7.44	19.47	48.87	High	High	High	High	High	High	High	High	High	High	High	High	1	Met-loss+Acetyl [N-Term]
High	Master Protein	O43707	Alpha-actinin-4 OS=Homo sapiens OX=9606 GN=ACTN4 PE=1 SV=2	0	FALSE	355.52	61	51	341	36	911	104.8	5.44	703.85	51	15	0.946	1.953	1.856	0.993867	0.467518	0.408447	47.39	54.31	62.13	2.8859e+07	2.51853e+07	1.16586e+07	12.68	19.09	63.6	High	High	High	High	High	High	High	High	High	High	High	High	1
High	Master Protein	Q14839	Chromodomain-helicase-DNA-binding protein 4 OS=Homo sapiens OX=9606 GN=CHD4 PE=1 SV=2	0	FALSE	347.161	38	55	294	46	1912	217.9	5.86	423.17	55	9	1.1	1.594	1.704	0.491272	0.998405	0.745288	44.29	51.77	56.68	1.51297e+07	1.69621e+07	7.83742e+06	13.33	16.89	50.48	High	High	High	High	High	High	High	High	High	High	High	High	1
High	Master Protein	O75533	Splicing factor 3B subunit 1 OS=Homo sapiens OX=9606 GN=SF3B1 PE=1 SV=3	0	FALSE	346.328	49	51	323	51	1304	145.7	7.09	497.96	51	0	0.861	1.536	1.44	0.736998	0.960287	0.958464	54.07	55.75	55.2	1.87477e+07	1.64481e+07	1.11514e+07	8.53	24.44	35.09	High	High	High	High	High	High	High	High	High	High	High	High	1
High	Master Protein	P12277	Creatine kinase B-type OS=Homo sapiens OX=9606 GN=CKB PE=1 SV=1	0	FALSE	338.315	72	21	451	21	381	42.6	5.59	704.95	21	0	0.823	2.618	2.18	0.485679	0.000949445	0.0275266	67.32	78.66	88.22	7.9312e+07	7.00343e+07	3.76009e+07	8.87	29.42	35.84	High	High	High	High	High	High	High	High	High	High	High	High	1	Met-loss [N-Term]
High	Master Protein	P43243	Matrin-3 OS=Homo sapiens OX=9606 GN=MATR3 PE=1 SV=2	0	FALSE	336.074	52	44	380	44	847	94.6	6.25	615.5	44	0	0.89	1.653	1.369	0.871117	0.963958	0.855264	52.13	59.82	69.72	5.05202e+07	4.73718e+07	2.93953e+07	11.5	12.83	35.08	High	High	High	High	High	High	High	High	High	High	High	High	1
High	Master Protein	P34932	Heat shock 70 kDa protein 4 OS=Homo sapiens OX=9606 GN=HSPA4 PE=1 SV=4	0	FALSE	334.909	66	49	363	46	840	94.3	5.19	514.47	49	3	0.883	1.845	1.523	0.839164	0.703949	0.983603	52.03	61.24	59.3	2.52881e+07	2.44717e+07	1.39258e+07	10.94	21.28	35.91	High	High	High	High	High	High	High	High	High	High	High	High	1
High	Master Protein	Q9BQG0	Myb-binding protein 1A OS=Homo sapiens OX=9606 GN=MYBBP1A PE=1 SV=2	0	FALSE	334.128	44	56	393	56	1328	148.8	9.28	593.33	56	0	0.982	1.665	1.613	0.964967	0.953966	0.892282	39.31	59.45	69.6	2.34627e+07	2.53791e+07	1.34669e+07	10.37	16.71	41.38	High	High	High	High	High	High	High	High	High	High	High	High	1	Acetyl [N-Term]
High	Master Protein	Q9BQE3	Tubulin alpha-1C chain OS=Homo sapiens OX=9606 GN=TUBA1C PE=1 SV=1	0	FALSE	329.372	67	31	538	6	449	49.9	5.1	974.3	31	30	0.979	1.935	1.786	0.968704	0.514395	0.573135	66.36	67.41	75.29	1.6794e+08	1.51866e+08	8.52304e+07	11.96	20.47	30.77	High	High	High	High	High	High	High	High	High	High	High	High	1
High	Master Protein	Q02880	DNA topoisomerase 2-beta OS=Homo sapiens OX=9606 GN=TOP2B PE=1 SV=3	0	FALSE	321.644	43	63	332	46	1626	183.2	8	388.07	63	0	0.845	1.658	1.353	0.637274	0.960287	0.82054	41.85	43.11	50.73	9.81653e+06	7.94437e+06	4.73275e+06	8.37	18.68	43.46	High	High	High	High	High	High	High	High	High	High	High	High	1
High	Master Protein	P12956	X-ray repair cross-complementing protein 6 OS=Homo sapiens OX=9606 GN=XRCC6 PE=1 SV=2	0	FALSE	319.679	61	41	370	41	609	69.8	6.64	607.94	41	0	0.786	2.048	1.674	0.239761	0.273033	0.805525	58.27	72.15	73.78	3.95473e+07	3.48958e+07	2.01042e+07	10.66	21.63	48.87	High	High	High	High	High	High	High	High	High	High	High	High	1	Met-loss+Acetyl [N-Term]
High	Master Protein	P61978	Heterogeneous nuclear ribonucleoprotein K OS=Homo sapiens OX=9606 GN=HNRNPK PE=1 SV=1	0	FALSE	317.939	69	32	500	32	463	50.9	5.54	837.33	32	0	1.056	1.576	1.543	0.727833	0.989552	0.969165	61.85	51.41	58.98	1.0661e+08	1.07951e+08	7.18275e+07	12.6	19.64	29.16	High	High	High	High	High	High	High	High	High	High	High	High	1	Acetyl [N-Term]
High	Master Protein	Q9NR30	Nucleolar RNA helicase 2 OS=Homo sapiens OX=9606 GN=DDX21 PE=1 SV=5	0	FALSE	316.736	58	48	442	45	783	87.3	9.28	699.37	48	3	0.873	1.485	1.302	0.796969	0.912405	0.715448	51.48	56.78	63.08	4.36355e+07	4.10581e+07	3.02097e+07	13.97	19.66	33.68	High	High	High	High	High	High	High	High	High	High	High	High	1
High	Master Protein	P35527	Keratin, type I cytoskeletal 9 OS=Homo sapiens OX=9606 GN=KRT9 PE=1 SV=3	0	TRUE	315.012	75	34	107	33	623	62	5.24	189.59	34	1	0.37	2.888	1.089	3.1559e-16	2.7071e-05	0.100662	120.39	129.38	104.82	1.18456e+07	4.72574e+06	5.3684e+06	155.54	96.3	71.56	High	High	High	High	High	High	High	High	High	High	High	High	1
High	Master Protein	P14866	Heterogeneous nuclear ribonucleoprotein L OS=Homo sapiens OX=9606 GN=HNRNPL PE=1 SV=2	0	FALSE	313.207	63	29	377	28	589	64.1	8.22	592.15	29	1	0.964	1.737	1.56	0.983824	0.89041	0.953815	60.54	68.99	73.79	6.30355e+07	6.96891e+07	4.11948e+07	9.45	22.39	30.51	High	High	High	High	High	High	High	High	High	High	High	High	1
High	Master Protein	P54886	Delta-1-pyrroline-5-carboxylate synthase OS=Homo sapiens OX=9606 GN=ALDH18A1 PE=1 SV=2	0	FALSE	311.231	53	38	284	38	795	87.2	7.12	575.14	38	0	0.963	1.574	1.401	0.987526	0.989552	0.916955	46.3	54.97	62.42	2.60613e+07	2.32985e+07	1.40573e+07	8.37	15.4	37.36	High	High	High	High	High	High	High	High	High	High	High	High	1
High	Master Protein	P04264	Keratin, type II cytoskeletal 1 OS=Homo sapiens OX=9606 GN=KRT1 PE=1 SV=6	0	TRUE	310.03	51	38	176	31	644	66	8.12	292.05	38	4	0.334	3.284	1.313	3.1559e-16	9.85424e-08	0.745288	127.7	118.49	113.86	1.43465e+07	6.12357e+06	8.04623e+06	170.39	111.93	63.88	High	High	High	High	High	Peak Found	High	High	High	High	Peak Found	High	1
High	Master Protein	Q92945	Far upstream element-binding protein 2 OS=Homo sapiens OX=9606 GN=KHSRP PE=1 SV=4	0	FALSE	309.783	66	37	351	34	711	73.1	7.3	572.77	37	3	1.067	1.489	1.562	0.669055	0.917848	0.951349	44.58	56.88	51.81	3.0726e+07	3.52405e+07	2.17475e+07	12.21	16.09	37.7	High	High	High	High	High	High	High	High	High	High	High	High	1	Met-loss+Acetyl [N-Term]
High	Master Protein	Q15233	Non-POU domain-containing octamer-binding protein OS=Homo sapiens OX=9606 GN=NONO PE=1 SV=4	0	FALSE	306.959	65	38	428	36	471	54.2	8.95	636.01	38	2	1.007	1.476	1.634	0.898727	0.90516	0.856106	46.19	64.75	69.85	6.80159e+07	6.98687e+07	4.8269e+07	12.49	11.17	28.75	High	High	High	High	High	High	High	High	High	High	High	High	1
High	Master Protein	P51991	Heterogeneous nuclear ribonucleoprotein A3 OS=Homo sapiens OX=9606 GN=HNRNPA3 PE=1 SV=2	0	FALSE	305.366	53	28	369	26	378	39.6	9.01	678.36	28	0	0.994	2.539	1.886	0.936261	0.00244094	0.332564	82.05	89.68	69.89	5.79055e+07	5.4769e+07	2.75175e+07	15.51	18.47	46.74	High	High	High	High	High	High	High	High	High	High	High	High	1	Acetyl [N-Term]
High	Master Protein	O43390	Heterogeneous nuclear ribonucleoprotein R OS=Homo sapiens OX=9606 GN=HNRNPR PE=1 SV=1	0	FALSE	304.027	56	36	316	29	633	70.9	8.13	481.68	36	7	0.96	2.05	1.812	0.989872	0.27043	0.515368	45.11	69.79	71.18	5.35809e+07	5.33901e+07	3.05753e+07	9.19	18.1	40.1	High	High	High	High	High	High	High	High	High	High	High	High	1	Met-loss+Acetyl [N-Term]
High	Master Protein	Q14697	Neutral alpha-glucosidase AB OS=Homo sapiens OX=9606 GN=GANAB PE=1 SV=3	0	FALSE	292.97	52	43	314	43	944	106.8	6.14	577.55	43	0	0.969	1.818	1.633	0.981371	0.762714	0.858951	46.89	64.31	61.82	3.22806e+07	3.08751e+07	1.90742e+07	11.31	16.6	36.84	High	High	High	High	High	High	High	High	High	High	High	High	1
High	Master Protein	P04075	Fructose-bisphosphate aldolase A OS=Homo sapiens OX=9606 GN=ALDOA PE=1 SV=2	0	FALSE	291.3	89	31	390	26	364	39.4	8.09	721.14	31	5	1.009	1.524	1.528	0.894659	0.950933	0.98119	50.3	59.15	58.54	1.00323e+08	1.06404e+08	6.92057e+07	13.17	10.29	22.97	High	High	High	High	High	High	High	High	High	High	High	High	1	Met-loss [N-Term]
High	Master Protein	Q02790	Peptidyl-prolyl cis-trans isomerase FKBP4 OS=Homo sapiens OX=9606 GN=FKBP4 PE=1 SV=3	0	FALSE	288.454	78	37	298	37	459	51.8	5.43	532.14	37	0	0.802	1.864	1.46	0.322918	0.666197	0.976717	44.62	58.73	61.63	3.17389e+07	2.66473e+07	1.7482e+07	12.4	21.3	37.08	High	High	High	High	High	High	High	High	High	High	High	High	1	Met-loss [N-Term]
High	Master Protein	Q7KZF4	Staphylococcal nuclease domain-containing protein 1 OS=Homo sapiens OX=9606 GN=SND1 PE=1 SV=1	0	FALSE	286.758	48	41	290	41	910	101.9	7.17	497.89	41	0	0.927	1.69	1.483	0.970652	0.931709	0.993151	49.74	65.4	67.35	1.90164e+07	1.94955e+07	1.19061e+07	10.5	25.58	43.8	High	High	High	High	High	High	High	High	High	High	High	High	1	Met-loss+Acetyl [N-Term]
High	Master Protein	P23246	Splicing factor, proline- and glutamine-rich OS=Homo sapiens OX=9606 GN=SFPQ PE=1 SV=2	0	FALSE	286.408	52	37	384	36	707	76.1	9.44	680.47	37	0	1.064	1.554	1.544	0.690101	0.978527	0.968776	54.79	50.58	63.8	6.24109e+07	7.06634e+07	4.20359e+07	11.62	12.55	28.38	High	High	High	High	High	High	High	High	High	High	High	High	1
High	Master Protein	P13667	Protein disulfide-isomerase A4 OS=Homo sapiens OX=9606 GN=PDIA4 PE=1 SV=2	0	FALSE	284.721	54	44	344	43	645	72.9	5.07	517.64	44	1	0.794	1.764	1.475	0.270467	0.852298	0.987436	54.46	55.95	56.19	2.55424e+07	2.08217e+07	1.39415e+07	15.98	20.94	38.53	High	High	High	High	High	High	High	High	High	High	High	High	1
High	Master Protein	P53396	ATP-citrate synthase OS=Homo sapiens OX=9606 GN=ACLY PE=1 SV=3	0	FALSE	284.57	49	50	357	50	1101	120.8	7.33	453.3	50	0	0.932	1.546	1.512	0.978258	0.967328	0.990715	45.31	52.04	57.2	2.40507e+07	2.45185e+07	1.41003e+07	12.78	15.6	24.78	High	High	High	High	High	High	High	High	High	High	High	High	1
High	Master Protein	P27824	Calnexin OS=Homo sapiens OX=9606 GN=CANX PE=1 SV=2	0	FALSE	279.978	45	34	320	33	592	67.5	4.6	534.35	34	1	0.802	2.473	1.852	0.32256	0.00526444	0.417724	72.62	69.46	78.67	4.06845e+07	4.03477e+07	1.62481e+07	10.45	24.12	42.28	High	High	High	High	High	High	High	High	High	High	High	High	1
High	Master Protein	Q15149	Plectin OS=Homo sapiens OX=9606 GN=PLEC PE=1 SV=3	0	FALSE	279.565	19	69	233	64	4684	531.5	5.96	214	69	5	0.924	1.484	1.3	0.967792	0.912293	0.715139	37.82	38.97	38.26	1.03075e+07	9.14381e+06	5.69784e+06	15.48	9.55	35.48	High	High	High	High	High	High	High	High	High	High	High	High	1
High	Master Protein	P31943	Heterogeneous nuclear ribonucleoprotein H OS=Homo sapiens OX=9606 GN=HNRNPH1 PE=1 SV=4	0	FALSE	278.962	56	20	381	12	449	49.2	6.3	749.57	20	9	0.914	1.854	1.604	0.94408	0.685316	0.909009	34.26	56.9	60.93	8.60055e+07	8.34546e+07	5.31111e+07	13.6	17.7	34.85	High	High	High	High	High	High	High	High	High	High	High	High	1	Met-loss [N-Term]; Met-loss+Acetyl [N-Term]; Acetyl [N-Term]
High	Master Protein	P50990	T-complex protein 1 subunit theta OS=Homo sapiens OX=9606 GN=CCT8 PE=1 SV=4	0	FALSE	274.277	73	39	368	39	548	59.6	5.6	676.82	39	0	0.875	1.553	1.398	0.805581	0.977943	0.911435	49.59	53.3	51.24	5.31123e+07	4.40606e+07	3.42147e+07	15.38	25.58	34	High	High	High	High	High	High	High	High	High	High	High	High	1	Met-loss+Acetyl [N-Term]
High	Master Protein	P60174	Triosephosphate isomerase OS=Homo sapiens OX=9606 GN=TPI1 PE=1 SV=4	0	FALSE	273.699	92	24	340	24	249	26.7	6.9	698.7	24	0	1.023	1.579	1.737	0.85272	0.989552	0.681977	39.34	48.39	64.47	1.08632e+08	1.16904e+08	6.4791e+07	10.82	11.53	34.38	High	High	High	High	High	High	High	High	High	High	High	High	1
High	Master Protein	O60264	SWI/SNF-related matrix-associated actin-dependent regulator of chromatin subfamily A member 5 OS=Homo sapiens OX=9606 GN=SMARCA5 PE=1 SV=1	0	FALSE	273.088	49	50	338	38	1052	121.8	8.09	487.62	50	12	0.897	1.724	1.497	0.892829	0.906855	0.999902	46.09	53.32	53.7	2.29083e+07	2.06959e+07	1.16806e+07	16.01	24.08	43.84	High	High	High	High	High	High	High	High	High	High	High	High	1	Met-loss+Acetyl [N-Term]
High	Master Protein	P49368	T-complex protein 1 subunit gamma OS=Homo sapiens OX=9606 GN=CCT3 PE=1 SV=4	0	FALSE	272.664	66	36	311	36	545	60.5	6.49	576.85	36	0	0.995	1.725	1.658	0.935259	0.9062	0.814514	45.61	53.87	58.01	3.23616e+07	3.2937e+07	1.80304e+07	12.78	17.27	44.28	High	High	High	High	High	High	High	High	High	High	High	High	1	Acetyl [N-Term]
High	Master Protein	P13010	X-ray repair cross-complementing protein 5 OS=Homo sapiens OX=9606 GN=XRCC5 PE=1 SV=3	0	FALSE	270.929	52	36	319	36	732	82.7	5.81	479.41	36	0	0.784	1.857	1.411	0.230246	0.678933	0.92821	54.3	69.88	68.83	3.64463e+07	3.27111e+07	1.86489e+07	10.83	22.01	45.51	High	High	High	High	High	High	High	High	High	High	High	High	1
High	Master Protein	Q92841	Probable ATP-dependent RNA helicase DDX17 OS=Homo sapiens OX=9606 GN=DDX17 PE=1 SV=2	0	FALSE	270.588	52	41	385	31	729	80.2	8.27	553.35	41	0	0.946	1.618	1.481	0.993501	0.989552	0.992001	43.28	44.04	47.55	2.67531e+07	2.52235e+07	1.51925e+07	11.83	18.35	50.76	High	High	High	High	High	High	High	High	High	High	High	High	1
High	Master Protein	P60842	Eukaryotic initiation factor 4A-I OS=Homo sapiens OX=9606 GN=EIF4A1 PE=1 SV=1	0	FALSE	270.295	56	27	394	14	406	46.1	5.48	784.45	27	15	0.856	1.706	1.481	0.715388	0.91961	0.992635	48.29	63.6	64.73	7.32944e+07	6.43708e+07	4.40793e+07	13.63	17.75	39.19	High	High	High	High	High	High	High	High	High	High	High	High	1
High	Master Protein	P27708	CAD protein OS=Homo sapiens OX=9606 GN=CAD PE=1 SV=3	0	FALSE	266.573	31	47	257	47	2225	242.8	6.46	362.54	47	0	0.899	1.546	1.395	0.898506	0.967228	0.909005	41.69	46.97	50.91	1.09465e+07	9.65565e+06	5.79704e+06	11.34	18.05	41.53	High	High	High	High	High	High	High	High	High	High	High	High	1	Met-loss+Acetyl [N-Term]
High	Master Protein	P02769	Serum albumin OS=Bos taurus GN=ALB PE=1 SV=4	0	TRUE	265.301	68	40	211	40	607	69.2	6.18	302.97	40	0	0.915	1.88	1.508	0.949399	0.628461	0.994041	50.96	62.61	49.86	1.0922e+07	1.04818e+07	5.18582e+06	173.99	13.53	42.93	High	High	High	High	High	High	High	High	High	High	High	High	1
High	Master Protein	O00567	Nucleolar protein 56 OS=Homo sapiens OX=9606 GN=NOP56 PE=1 SV=4	0	FALSE	264.638	61	32	287	32	594	66	9.19	457.78	32	0	1.019	1.455	1.494	0.869284	0.871104	0.999594	44.31	50.3	43.52	2.17129e+07	2.2521e+07	1.46409e+07	11.19	13.82	40	High	High	High	High	High	High	High	High	High	High	High	High	1
High	Master Protein	Q9UQE7	Structural maintenance of chromosomes protein 3 OS=Homo sapiens OX=9606 GN=SMC3 PE=1 SV=2	0	FALSE	264.115	44	45	248	45	1217	141.5	7.18	366.09	45	0	0.982	1.565	1.493	0.964967	0.980644	0.998238	45.8	42.45	52.9	1.21236e+07	1.31855e+07	7.05955e+06	10.33	18.1	45.77	High	High	High	High	High	High	High	High	High	High	High	High	1
High	Master Protein	P13797	Plastin-3 OS=Homo sapiens OX=9606 GN=PLS3 PE=1 SV=4	0	FALSE	263.207	59	34	244	25	630	70.8	5.6	439.49	34	10	0.786	1.848	1.541	0.237408	0.698313	0.971231	56.47	67.38	69.38	3.0688e+07	2.72974e+07	1.55483e+07	13.44	23.73	34.09	High	High	High	High	High	High	High	High	High	High	High	High	1	Acetyl [N-Term]
High	Master Protein	Q04637	Eukaryotic translation initiation factor 4 gamma 1 OS=Homo sapiens OX=9606 GN=EIF4G1 PE=1 SV=4	0	FALSE	263.137	38	47	296	41	1599	175.4	5.33	374.59	47	6	0.964	1.572	1.48	0.984613	0.986678	0.990715	43.64	51.65	49.67	2.28366e+07	2.15372e+07	1.33047e+07	13.89	15.54	47.58	High	High	High	High	High	High	High	High	High	High	High	High	1
High	Master Protein	P00558	Phosphoglycerate kinase 1 OS=Homo sapiens OX=9606 GN=PGK1 PE=1 SV=3	0	FALSE	261.19	78	32	295	32	417	44.6	8.1	477.25	32	0	1.014	1.75	1.739	0.88323	0.874714	0.678809	42.92	62.98	66.59	4.16513e+07	4.4423e+07	2.43392e+07	12.49	11.87	30.81	High	High	High	High	High	High	High	High	High	High	High	High	1
High	Master Protein	P31948	Stress-induced-phosphoprotein 1 OS=Homo sapiens OX=9606 GN=STIP1 PE=1 SV=1	0	FALSE	258.364	65	46	263	46	543	62.6	6.8	319.35	46	0	0.961	1.47	1.369	0.989576	0.897985	0.855264	54.94	55.69	66.61	2.68749e+07	2.4071e+07	1.85685e+07	12.09	19.83	43.17	High	High	High	High	High	High	High	High	High	High	High	High	1	Acetyl [N-Term]
High	Master Protein	P41252	Isoleucine--tRNA ligase, cytoplasmic OS=Homo sapiens OX=9606 GN=IARS1 PE=1 SV=2	0	FALSE	257.918	49	50	297	50	1262	144.4	6.15	382.34	50	0	0.902	1.688	1.47	0.903425	0.934579	0.984089	44.92	56.52	59.72	1.72691e+07	1.52583e+07	8.67943e+06	12.35	25.13	51.94	High	High	High	High	High	High	High	High	High	High	High	High	1	Acetyl [N-Term]
High	Master Protein	Q14683	Structural maintenance of chromosomes protein 1A OS=Homo sapiens OX=9606 GN=SMC1A PE=1 SV=2	0	FALSE	257.814	46	49	255	49	1233	143.1	7.64	386.26	49	0	1.005	1.475	1.358	0.903425	0.902915	0.829158	40.66	48.3	49.8	2.02849e+07	1.66655e+07	1.21726e+07	13.46	20.67	44.05	High	High	High	High	High	High	High	High	High	High	High	High	1
High	Master Protein	P51659	Peroxisomal multifunctional enzyme type 2 OS=Homo sapiens OX=9606 GN=HSD17B4 PE=1 SV=3	0	FALSE	257.599	53	33	244	33	736	79.6	8.84	448.86	33	0	0.905	1.488	1.293	0.91305	0.917121	0.693262	44.46	52.95	52.51	1.6852e+07	1.52389e+07	1.05169e+07	13.21	17.18	34.84	High	High	High	High	High	High	High	High	High	High	High	High	1
High	Master Protein	O60506	Heterogeneous nuclear ribonucleoprotein Q OS=Homo sapiens OX=9606 GN=SYNCRIP PE=1 SV=2	0	FALSE	256.97	58	34	266	27	623	69.6	8.59	382.8	34	0	0.93	2.36	1.993	0.97484	0.0177956	0.161062	46.94	62.77	63.57	1.36222e+07	1.09834e+07	3.84082e+06	13.3	16.02	46.46	High	High	High	High	High	High	High	High	High	High	High	High	1
High	Master Protein	Q92616	eIF-2-alpha kinase activator GCN1 OS=Homo sapiens OX=9606 GN=GCN1 PE=1 SV=6	0	FALSE	256.749	27	59	251	59	2671	292.6	7.47	195	59	0	0.947	1.484	1.369	0.994402	0.910283	0.855264	43.51	48.38	44.65	8.70396e+06	8.26766e+06	5.18324e+06	14.68	16.42	39.05	High	High	High	High	High	High	High	High	High	High	High	High	1	Met-loss+Acetyl [N-Term]
High	Master Protein	P36578	60S ribosomal protein L4 OS=Homo sapiens OX=9606 GN=RPL4 PE=1 SV=5	0	FALSE	256.574	53	28	292	28	427	47.7	11.06	543.32	28	0	1.051	1.473	1.461	0.740023	0.900597	0.977829	51.9	64.62	57.51	4.67784e+07	5.17579e+07	2.98839e+07	12.46	13.08	30.44	High	High	High	High	High	High	High	High	High	High	High	High	1	Met-loss+Acetyl [N-Term]
High	Master Protein	Q14974	Importin subunit beta-1 OS=Homo sapiens OX=9606 GN=KPNB1 PE=1 SV=2	0	FALSE	254.955	42	30	302	30	876	97.1	4.78	490.34	30	0	0.974	1.758	1.742	0.97485	0.862604	0.672327	46.45	62.09	63.93	2.79273e+07	3.14752e+07	1.84465e+07	12.19	15.23	38.02	High	High	High	High	High	High	High	High	High	High	High	High	1	Acetyl [N-Term]
High	Master Protein	P07237	Protein disulfide-isomerase OS=Homo sapiens OX=9606 GN=P4HB PE=1 SV=3	0	FALSE	253.482	66	37	287	37	508	57.1	4.87	491.47	37	0	0.957	1.78	1.601	0.994402	0.832752	0.911435	47.44	58.32	69.89	3.17844e+07	3.17658e+07	1.83788e+07	9.77	20.94	42.06	High	High	High	High	High	High	High	High	High	High	High	High	1
High	Master Protein	P04843	Dolichyl-diphosphooligosaccharide--protein glycosyltransferase subunit 1 OS=Homo sapiens OX=9606 GN=RPN1 PE=1 SV=1	0	FALSE	252.765	59	34	292	34	607	68.5	6.38	450.43	34	0	0.865	1.635	1.516	0.747356	0.980644	0.990715	45.95	60.08	58.95	2.52283e+07	2.23676e+07	1.52986e+07	12.88	20.33	27.08	High	High	High	High	High	High	High	High	High	High	High	High	1
High	Master Protein	P78347	General transcription factor II-I OS=Homo sapiens OX=9606 GN=GTF2I PE=1 SV=2	0	FALSE	252.469	46	41	286	41	998	112.3	6.39	478.78	41	0	0.947	1.592	1.529	0.994402	0.998405	0.980499	43.66	49.36	54.63	3.82778e+07	4.84556e+07	2.73371e+07	12.75	21.92	58.21	High	High	High	High	High	High	High	High	High	High	High	High	1	Met-loss+Acetyl [N-Term]
High	Master Protein	Q12931	Heat shock protein 75 kDa, mitochondrial OS=Homo sapiens OX=9606 GN=TRAP1 PE=1 SV=3	0	FALSE	252.179	51	32	269	31	704	80.1	8.21	536.96	32	0	0.911	1.707	1.793	0.935219	0.919138	0.560669	47.84	65.39	69.34	2.51656e+07	2.45565e+07	1.37818e+07	12.56	19.48	50.39	High	High	High	High	High	High	High	High	High	High	High	High	1
High	Master Protein	P11586	C-1-tetrahydrofolate synthase, cytoplasmic OS=Homo sapiens OX=9606 GN=MTHFD1 PE=1 SV=3	0	FALSE	251.254	51	43	301	43	935	101.5	7.3	473.73	43	0	0.925	1.539	1.361	0.968588	0.961314	0.837304	41.09	43.26	51.99	2.94988e+07	2.42307e+07	1.42237e+07	10	22.11	38.14	High	High	High	High	High	High	High	High	High	High	High	High	1	Met-loss [N-Term]
High	Master Protein	P46940	Ras GTPase-activating-like protein IQGAP1 OS=Homo sapiens OX=9606 GN=IQGAP1 PE=1 SV=1	0	FALSE	250.75	35	45	203	45	1657	189.1	6.48	253.7	45	0	0.829	1.627	1.241	0.530415	0.981436	0.534571	39.28	58.13	50.22	8.93698e+06	7.19699e+06	5.08746e+06	13.86	20.85	18.35	High	High	High	High	High	High	High	High	High	High	High	High	1	Met-loss+Acetyl [N-Term]
High	Master Protein	P30101	Protein disulfide-isomerase A3 OS=Homo sapiens OX=9606 GN=PDIA3 PE=1 SV=4	0	FALSE	249.965	65	33	300	33	505	56.7	6.35	449.9	33	0	0.919	1.773	1.595	0.955619	0.840527	0.919814	52.88	63.4	66.73	3.48564e+07	3.58994e+07	2.04839e+07	8.73	18.03	35.95	High	High	High	High	High	High	High	High	High	High	High	High	1
High	Master Protein	P33993	DNA replication licensing factor MCM7 OS=Homo sapiens OX=9606 GN=MCM7 PE=1 SV=4	0	FALSE	247.859	58	39	262	39	719	81.3	6.46	489.77	39	0	0.999	1.65	1.586	0.92121	0.965978	0.928432	45.48	58.84	57.54	1.59949e+07	1.71862e+07	8.84493e+06	11.16	18.62	43.67	High	High	High	High	High	High	High	High	High	High	High	High	1	Met-loss+Acetyl [N-Term]
High	Master Protein	P49321	Nuclear autoantigenic sperm protein OS=Homo sapiens OX=9606 GN=NASP PE=1 SV=2	0	FALSE	246.749	63	34	228	34	788	85.2	4.3	382.67	34	0	0.861	2.276	1.574	0.735983	0.0417225	0.942588	48.28	67.05	60.01	1.74186e+07	1.77834e+07	1.01915e+07	12.57	20.21	39.22	High	High	High	High	High	High	High	High	High	High	High	High	1	Met-loss+Acetyl [N-Term]
High	Master Protein	Q14103	Heterogeneous nuclear ribonucleoprotein D0 OS=Homo sapiens OX=9606 GN=HNRNPD PE=1 SV=1	0	FALSE	246.377	47	24	289	22	355	38.4	7.81	538.01	24	2	0.962	1.644	1.963	0.989441	0.971536	0.200059	67.25	75.46	84.69	7.90504e+07	7.93866e+07	4.05095e+07	10.6	13.65	36.57	High	High	High	High	High	High	High	High	High	High	High	High	1
High	Master Protein	P62258	14-3-3 protein epsilon OS=Homo sapiens OX=9606 GN=YWHAE PE=1 SV=1	0	FALSE	245.607	83	28	358	25	255	29.2	4.74	569.73	28	4	0.728	1.98	1.278	0.0314029	0.405385	0.654376	68.07	71.09	73.9	7.9929e+07	7.25386e+07	5.58531e+07	18.22	26.13	35.25	High	High	High	High	High	High	High	High	High	High	High	High	1	Acetyl [N-Term]
High	Master Protein	P35908	Keratin, type II cytoskeletal 2 epidermal OS=Homo sapiens OX=9606 GN=KRT2 PE=1 SV=2	0	TRUE	245.442	56	34	105	24	639	65.4	8	174.28	34	5	0.408	2.841	1.065	3.1559e-16	0.000108416	0.166606	97.97	99.99	90.79	4.93578e+06	1.95477e+06	2.08579e+06	158.56	104.6	71.5	High	High	High	High	High	Peak Found	Peak Found	High	High	High	Peak Found	High	1
High	Master Protein	Q9UIG0	Tyrosine-protein kinase BAZ1B OS=Homo sapiens OX=9606 GN=BAZ1B PE=1 SV=2	0	FALSE	245.137	37	45	215	44	1483	170.8	8.48	277.56	45	1	0.852	1.789	1.592	0.690938	0.815129	0.921196	48.98	55.13	62.52	1.02934e+07	9.31479e+06	4.48227e+06	12.14	17.36	53.56	High	High	High	High	High	High	High	High	High	High	High	High	1
High	Master Protein	P17844	Probable ATP-dependent RNA helicase DDX5 OS=Homo sapiens OX=9606 GN=DDX5 PE=1 SV=1	0	FALSE	243.694	60	45	392	35	614	69.1	8.92	590.86	45	12	0.995	1.703	1.765	0.935156	0.922901	0.622467	45.89	56.84	65.79	6.52489e+07	6.50363e+07	3.79224e+07	9.33	18.34	42.05	High	High	High	High	High	High	High	High	High	High	High	High	1
High	Master Protein	P25705	ATP synthase subunit alpha, mitochondrial OS=Homo sapiens OX=9606 GN=ATP5F1A PE=1 SV=1	0	FALSE	242.824	58	30	350	30	553	59.7	9.13	701.5	30	0	0.891	1.595	1.483	0.87358	0.999183	0.993151	47.9	61.37	71.22	7.34972e+07	6.92894e+07	5.09641e+07	12.55	22.69	32.06	High	High	High	High	High	High	High	High	High	High	High	High	1
High	Master Protein	P34897	Serine hydroxymethyltransferase, mitochondrial OS=Homo sapiens OX=9606 GN=SHMT2 PE=1 SV=3	0	FALSE	239.67	65	33	291	32	504	56	8.53	481.28	33	2	1.075	1.604	1.652	0.61968	0.997487	0.820817	41.88	56.72	55	4.1419e+07	4.55017e+07	2.83476e+07	12.33	18.23	37.09	High	High	High	High	High	High	High	High	High	High	High	High	1
High	Master Protein	P48643	T-complex protein 1 subunit epsilon OS=Homo sapiens OX=9606 GN=CCT5 PE=1 SV=1	0	FALSE	239.463	77	35	275	34	541	59.6	5.66	397.18	35	1	0.98	1.518	1.344	0.968355	0.944696	0.814514	51.91	52.58	53.11	3.83144e+07	3.72836e+07	2.91877e+07	15.78	16.07	38.75	High	High	High	High	High	High	High	High	High	High	High	High	1	Met-loss+Acetyl [N-Term]
High	Master Protein	Q9P2J5	Leucine--tRNA ligase, cytoplasmic OS=Homo sapiens OX=9606 GN=LARS1 PE=1 SV=2	0	FALSE	238.886	41	47	213	47	1176	134.4	7.3	247.98	47	0	0.92	1.536	1.384	0.959181	0.960287	0.887711	46.94	62.98	55.41	1.16108e+07	1.10837e+07	8.26765e+06	14.8	24.09	20.09	High	High	High	High	High	High	High	High	High	High	High	High	1
High	Master Protein	P22102	Trifunctional purine biosynthetic protein adenosine-3 OS=Homo sapiens OX=9606 GN=GART PE=1 SV=1	0	FALSE	238.581	52	38	215	38	1010	107.7	6.7	337.58	38	0	0.96	1.482	1.411	0.990887	0.908559	0.928278	47.87	57	54.77	1.48968e+07	1.46488e+07	1.02317e+07	13.57	16.29	35.18	High	High	High	High	High	High	High	High	High	High	High	High	1
High	Master Protein	P05787	Keratin, type II cytoskeletal 8 OS=Homo sapiens OX=9606 GN=KRT8 PE=1 SV=7	0	TRUE	237.465	58	41	285	32	483	53.7	5.59	466.86	41	6	0.894	1.591	1.391	0.882802	0.998405	0.898797	82.54	53.01	69.98	2.5147e+07	2.14258e+07	1.52085e+07	21.86	21.44	35.33	High	High	High	High	High	High	High	High	High	High	High	High	1
High	Master Protein	P02545	Prelamin-A/C OS=Homo sapiens OX=9606 GN=LMNA PE=1 SV=1	0	FALSE	237.123	56	37	268	35	664	74.1	7.02	460.05	37	0	1.016	1.431	1.436	0.879457	0.831787	0.956028	42.72	43.18	50.18	1.88221e+07	2.04063e+07	1.21937e+07	12.15	17.68	42.72	High	High	High	High	High	High	High	High	High	High	High	High	1
High	Master Protein	Q07065	Cytoskeleton-associated protein 4 OS=Homo sapiens OX=9606 GN=CKAP4 PE=1 SV=2	0	FALSE	237.026	63	34	235	33	602	66	5.92	407.79	34	0	0.966	1.554	1.523	0.981371	0.977943	0.983603	47.7	47.34	52.35	1.48967e+07	1.49242e+07	9.11227e+06	11.65	19.89	47.87	High	High	High	High	High	High	High	High	High	High	High	High	1
High	Master Protein	P49411	Elongation factor Tu, mitochondrial OS=Homo sapiens OX=9606 GN=TUFM PE=1 SV=2	0	FALSE	236.263	70	30	277	30	452	49.5	7.61	537.89	30	0	0.942	1.861	1.576	0.988124	0.669588	0.94047	45.33	66.57	67.63	4.14317e+07	4.12422e+07	2.35956e+07	11.53	10.29	32.09	High	High	High	High	High	High	High	High	High	High	High	High	1
High	Master Protein	P40926	Malate dehydrogenase, mitochondrial OS=Homo sapiens OX=9606 GN=MDH2 PE=1 SV=3	0	FALSE	236.237	70	25	422	25	338	35.5	8.68	833.28	25	0	1.033	1.35	1.462	0.815731	0.609295	0.979066	39.71	46.25	56.08	9.61545e+07	9.59108e+07	6.60694e+07	14.29	23.16	21.84	High	High	High	High	High	High	High	High	High	High	High	High	1
High	Master Protein	P04181	Ornithine aminotransferase, mitochondrial OS=Homo sapiens OX=9606 GN=OAT PE=1 SV=1	0	FALSE	232.396	69	26	251	26	439	48.5	7.03	478.12	26	0	0.95	2.15	1.69	0.999479	0.131763	0.776948	51.5	74.62	75.44	2.64947e+07	2.74111e+07	1.34635e+07	10.93	19.02	46.08	High	High	High	High	High	High	High	High	High	High	High	High	1
High	Master Protein	O00571	ATP-dependent RNA helicase DDX3X OS=Homo sapiens OX=9606 GN=DDX3X PE=1 SV=3	0	FALSE	231.912	65	37	304	36	662	73.2	7.18	545.62	37	0	0.985	1.507	1.432	0.958797	0.931042	0.951349	41.31	57.91	57.58	3.23064e+07	3.03198e+07	1.88351e+07	12.38	10.63	38.23	High	High	High	High	High	High	High	High	High	High	High	High	1	Met-loss+Acetyl [N-Term]
High	Master Protein	Q9Y265	RuvB-like 1 OS=Homo sapiens OX=9606 GN=RUVBL1 PE=1 SV=1	0	FALSE	230.738	65	26	237	26	456	50.2	6.42	416.7	26	0	0.988	1.719	1.68	0.954063	0.908559	0.798038	42.23	49.22	54.76	1.54039e+07	1.65722e+07	9.14922e+06	10.08	15.72	26.99	High	High	High	High	High	High	High	High	High	High	High	High	1
High	Master Protein	P42166	Lamina-associated polypeptide 2, isoform alpha OS=Homo sapiens OX=9606 GN=TMPO PE=1 SV=2	0	FALSE	230.301	61	32	226	20	694	75.4	7.66	399.03	32	12	0.982	1.548	1.473	0.966373	0.970416	0.985433	37.51	48.31	51.4	1.69608e+07	1.72109e+07	1.05479e+07	14.52	15.42	41.56	High	High	High	High	High	High	High	High	High	High	High	High	1	Met-loss [N-Term]
High	Master Protein	Q86VP6	Cullin-associated NEDD8-dissociated protein 1 OS=Homo sapiens OX=9606 GN=CAND1 PE=1 SV=2	0	FALSE	230.145	39	42	255	42	1230	136.3	5.78	381.57	42	0	0.877	1.607	1.386	0.810442	0.993346	0.892121	44.41	52.79	53.98	1.65899e+07	1.45316e+07	9.36544e+06	13.93	17.84	36.36	High	High	High	High	High	High	High	High	High	High	High	High	1	Met-loss+Acetyl [N-Term]
High	Master Protein	P42167	Lamina-associated polypeptide 2, isoforms beta/gamma OS=Homo sapiens OX=9606 GN=TMPO PE=1 SV=2	0	FALSE	228.232	61	23	229	11	454	50.6	9.38	475.25	23	0	0.977	1.607	1.662	0.972284	0.993346	0.814514	36.18	47.71	59.92	1.35501e+07	1.29601e+07	7.49263e+06	11.94	24.76	34.42	High	High	High	High	High	High	High	High	High	High	High	High	1	Met-loss [N-Term]
High	Master Protein	Q15029	116 kDa U5 small nuclear ribonucleoprotein component OS=Homo sapiens OX=9606 GN=EFTUD2 PE=1 SV=1	0	FALSE	227.541	58	39	234	38	972	109.4	5	289.59	39	0	0.956	1.731	1.526	0.996819	0.899135	0.983111	39.02	51.78	54.5	1.2037e+07	1.39178e+07	6.56426e+06	10.96	18.2	54.38	High	High	High	High	High	High	High	High	High	High	High	High	1
High	Master Protein	Q15424	Scaffold attachment factor B1 OS=Homo sapiens OX=9606 GN=SAFB PE=1 SV=4	0	FALSE	227.354	39	35	206	21	915	102.6	5.47	393.62	35	12	1.033	1.711	1.617	0.815731	0.917848	0.887711	56.5	60.39	55.96	1.83168e+07	2.01642e+07	8.57497e+06	11.69	19.75	48.32	High	High	High	High	High	High	High	High	High	High	High	High	1	Met-loss+Acetyl [N-Term]
High	Master Protein	Q16891	MICOS complex subunit MIC60 OS=Homo sapiens OX=9606 GN=IMMT PE=1 SV=1	0	FALSE	227.31	52	35	241	35	758	83.6	6.48	337.68	35	0	0.951	1.488	1.303	0.999479	0.917121	0.722453	49.18	47.28	58.37	1.86353e+07	1.66255e+07	1.11938e+07	12.38	17.87	33.29	High	High	High	High	High	High	High	High	High	High	High	High	1
High	Master Protein	P12268	Inosine-5'-monophosphate dehydrogenase 2 OS=Homo sapiens OX=9606 GN=IMPDH2 PE=1 SV=2	0	FALSE	226.076	54	24	217	23	514	55.8	6.9	392.27	24	1	0.953	1.625	1.532	0.999864	0.983577	0.977829	46.08	49.24	55.12	1.59588e+07	1.61646e+07	9.43302e+06	12.19	13.39	42.83	High	High	High	High	High	High	High	High	High	High	High	High	1
High	Master Protein	P11940	Polyadenylate-binding protein 1 OS=Homo sapiens OX=9606 GN=PABPC1 PE=1 SV=2	0	FALSE	224.798	52	34	329	22	636	70.6	9.5	528.18	34	13	0.955	1.682	1.729	0.997487	0.941666	0.700533	43.55	65.42	60.75	3.38721e+07	3.38114e+07	1.88052e+07	11.39	18.61	49.85	High	High	High	High	High	High	High	High	High	High	High	High	1
High	Master Protein	Q14152	Eukaryotic translation initiation factor 3 subunit A OS=Homo sapiens OX=9606 GN=EIF3A PE=1 SV=1	0	FALSE	224.178	41	54	269	54	1382	166.5	6.79	346.71	54	0	1.031	1.561	1.573	0.822358	0.980644	0.943616	39.07	49.89	54.64	2.25111e+07	2.33629e+07	1.37576e+07	13.85	18.21	45.53	High	High	High	High	High	High	High	High	High	High	High	High	1	Met-loss [N-Term]
High	Master Protein	P27797	Calreticulin OS=Homo sapiens OX=9606 GN=CALR PE=1 SV=1	0	FALSE	223.836	57	21	282	21	417	48.1	4.44	461.81	21	0	0.926	2.179	1.982	0.968704	0.102742	0.174882	54.73	76.72	69.93	5.48261e+07	5.43639e+07	3.27514e+07	10.54	17.04	38.71	High	High	High	High	High	High	High	High	High	High	High	High	1
High	Master Protein	Q15393	Splicing factor 3B subunit 3 OS=Homo sapiens OX=9606 GN=SF3B3 PE=1 SV=4	0	FALSE	223.031	31	32	228	32	1217	135.5	5.26	322.49	32	0	0.835	1.748	1.417	0.565986	0.877735	0.934812	54.2	54.38	57.86	1.27306e+07	1.17975e+07	7.11725e+06	12.76	17.89	48.34	High	High	High	High	High	High	High	High	High	High	High	High	1
High	Master Protein	Q9UQ80	Proliferation-associated protein 2G4 OS=Homo sapiens OX=9606 GN=PA2G4 PE=1 SV=3	0	FALSE	222.887	72	30	287	30	394	43.8	6.55	503.1	30	0	0.901	1.508	1.248	0.903425	0.932419	0.557829	64	54.61	49.25	3.75469e+07	3.18767e+07	2.51484e+07	16.17	18.54	24.76	High	High	High	High	High	High	High	High	High	High	High	High	1	Met-loss+Acetyl [N-Term]
High	Master Protein	P63241	Eukaryotic translation initiation factor 5A-1 OS=Homo sapiens OX=9606 GN=EIF5A PE=1 SV=2	0	FALSE	222.702	73	17	250	17	154	16.8	5.24	404.59	17	0	0.806	1.776	1.433	0.348485	0.839227	0.951349	84.71	82.16	76.35	4.61278e+07	3.70159e+07	2.55128e+07	14.49	17.53	25.56	High	High	High	High	High	High	High	High	High	High	High	High	1	Met-loss+Acetyl [N-Term]
High	Master Protein	O14654	Insulin receptor substrate 4 OS=Homo sapiens OX=9606 GN=IRS4 PE=1 SV=1	0	FALSE	222.304	45	42	268	42	1257	133.7	8.44	361.32	42	0	0.963	1.634	1.468	0.986674	0.980644	0.983603	47.63	53.41	61.18	1.55762e+07	1.46613e+07	1.01411e+07	14.8	18.27	37.94	High	High	High	High	High	High	High	High	High	High	High	High	1
High	Master Protein	Q13428	Treacle protein OS=Homo sapiens OX=9606 GN=TCOF1 PE=1 SV=3	0	FALSE	220.968	28	37	231	37	1488	152	9.04	331.96	37	0	0.889	1.304	1.195	0.869284	0.466359	0.362904	40.92	39.2	43.1	1.50622e+07	1.37872e+07	1.09179e+07	16.34	10.6	25	High	High	High	High	High	High	High	High	High	High	High	High	1
High	Master Protein	P55060	Exportin-2 OS=Homo sapiens OX=9606 GN=CSE1L PE=1 SV=3	0	FALSE	220.805	38	37	239	37	971	110.3	5.77	332.75	37	0	0.934	1.593	1.531	0.979846	0.998405	0.980186	38.38	54.62	49.26	2.08673e+07	1.96573e+07	1.34317e+07	12.31	15.88	38.25	High	High	High	High	High	High	High	High	High	High	High	High	1	Acetyl [N-Term]
High	Master Protein	Q14151	Scaffold attachment factor B2 OS=Homo sapiens OX=9606 GN=SAFB2 PE=1 SV=1	0	FALSE	220.746	44	35	144	21	953	107.4	6.16	246.16	35	0	0.962	1.562	1.323	0.981371	0.980644	0.782169	44.34	54.16	63.04	4.83364e+06	5.28621e+06	4.76652e+06	15.2	10.19	61.77	High	High	High	High	High	High	High	High	High	High	High	High	1	Met-loss+Acetyl [N-Term]
High	Master Protein	P05455	Lupus La protein OS=Homo sapiens OX=9606 GN=SSB PE=1 SV=2	0	FALSE	219.739	63	34	239	34	408	46.8	7.12	336.19	34	0	0.993	1.672	1.492	0.942807	0.950063	0.998238	55.63	69.59	67.09	1.99775e+07	1.91024e+07	1.17997e+07	11.51	14.3	34.93	High	High	High	High	High	High	High	High	High	High	High	High	1	Met-loss+Acetyl [N-Term]
High	Master Protein	P16615	Sarcoplasmic/endoplasmic reticulum calcium ATPase 2 OS=Homo sapiens OX=9606 GN=ATP2A2 PE=1 SV=1	0	FALSE	218.078	45	42	259	42	1042	114.7	5.34	397.65	42	0	0.819	1.802	1.475	0.450362	0.793068	0.98759	47.69	59.84	57.38	2.34139e+07	2.05686e+07	1.55385e+07	11.72	14.22	42.49	High	High	High	High	High	High	High	High	High	High	High	High	1	Acetyl [N-Term]
High	Master Protein	Q96T88	E3 ubiquitin-protein ligase UHRF1 OS=Homo sapiens OX=9606 GN=UHRF1 PE=1 SV=1	0	FALSE	218.051	59	36	223	36	793	89.8	7.56	290.04	36	0	0.941	1.755	1.549	0.986459	0.868959	0.963529	45.46	55.21	54.37	1.35589e+07	1.27675e+07	6.88807e+06	10.54	19.51	42.15	High	High	High	High	High	High	High	High	High	High	High	High	1
High	Master Protein	P50991	T-complex protein 1 subunit delta OS=Homo sapiens OX=9606 GN=CCT4 PE=1 SV=4	0	FALSE	217.759	66	32	284	31	539	57.9	7.83	475.68	32	0	0.906	1.651	1.515	0.917515	0.965978	0.990715	45.44	58.8	59.34	4.32793e+07	3.99166e+07	3.06271e+07	13.17	21.32	33.93	High	High	High	High	High	High	High	High	High	High	High	High	1	Met-loss [N-Term]
High	Master Protein	Q03252	Lamin-B2 OS=Homo sapiens OX=9606 GN=LMNB2 PE=1 SV=4	0	FALSE	215.742	55	37	226	31	620	69.9	5.59	359.47	37	0	0.967	1.636	1.501	0.981371	0.980618	0.998082	73.16	56.89	63.61	1.62905e+07	1.84467e+07	1.10466e+07	15.46	16.28	36.95	High	High	High	High	High	High	High	High	High	High	High	High	1
High	Master Protein	Q7L2E3	ATP-dependent RNA helicase DHX30 OS=Homo sapiens OX=9606 GN=DHX30 PE=1 SV=1	0	FALSE	212.599	44	43	241	43	1194	133.9	8.78	358.03	43	0	0.937	1.474	1.302	0.981371	0.900597	0.715139	39.93	48.26	50.11	1.25706e+07	1.16206e+07	7.70705e+06	15.58	20.28	37.89	High	High	High	High	High	High	High	High	High	High	High	High	1
High	Master Protein	P26599	Polypyrimidine tract-binding protein 1 OS=Homo sapiens OX=9606 GN=PTBP1 PE=1 SV=1	0	FALSE	212.358	64	24	262	21	531	57.2	9.17	327.09	24	4	1.025	1.382	1.472	0.844195	0.705707	0.984089	60.21	61.53	74.19	3.28799e+07	3.80157e+07	2.8011e+07	16.07	22.95	34.48	High	High	High	High	High	High	High	High	High	High	High	High	1	Acetyl [N-Term]
High	Master Protein	P33991	DNA replication licensing factor MCM4 OS=Homo sapiens OX=9606 GN=MCM4 PE=1 SV=5	0	FALSE	212.061	50	33	214	33	863	96.5	6.74	347.72	33	0	0.979	1.673	1.494	0.96968	0.948786	0.999594	43.36	52.55	52.68	1.53362e+07	1.35814e+07	8.66881e+06	11.9	17.77	45.24	High	High	High	High	High	High	High	High	High	High	High	High	1	Met-loss+Acetyl [N-Term]
High	Master Protein	P49736	DNA replication licensing factor MCM2 OS=Homo sapiens OX=9606 GN=MCM2 PE=1 SV=4	0	FALSE	211.6	44	31	202	31	904	101.8	5.52	411.67	31	0	0.93	1.559	1.436	0.97484	0.980644	0.956028	46.26	52.04	58.75	1.29764e+07	1.15437e+07	7.2968e+06	9.84	22.9	49.37	High	High	High	High	High	High	High	High	High	High	High	High	1
High	Master Protein	P33992	DNA replication licensing factor MCM5 OS=Homo sapiens OX=9606 GN=MCM5 PE=1 SV=5	0	FALSE	210.55	52	36	227	36	734	82.2	8.37	364.57	36	0	0.959	1.607	1.508	0.992832	0.993346	0.994041	42.83	55.63	54.66	1.47061e+07	1.28689e+07	7.56733e+06	9.9	20.36	40.65	High	High	High	High	High	High	High	High	High	High	High	High	1	Met-loss+Acetyl [N-Term]
High	Master Protein	Q16531	DNA damage-binding protein 1 OS=Homo sapiens OX=9606 GN=DDB1 PE=1 SV=1	0	FALSE	210.28	42	39	204	39	1140	126.9	5.26	293.09	39	0	0.842	1.572	1.353	0.613172	0.986678	0.819537	44.76	45.77	55.42	1.31057e+07	1.14957e+07	7.76976e+06	11.39	23.61	45.34	High	High	High	High	High	High	High	High	High	High	High	High	1
High	Master Protein	Q14566	DNA replication licensing factor MCM6 OS=Homo sapiens OX=9606 GN=MCM6 PE=1 SV=1	0	FALSE	210.098	52	39	207	39	821	92.8	5.41	284.36	39	0	0.875	1.722	1.385	0.805581	0.907555	0.890765	42.68	51.91	52.08	1.75571e+07	1.63524e+07	1.00458e+07	15.74	20.78	38.23	High	High	High	High	High	High	High	High	High	High	High	High	1	Acetyl [N-Term]
High	Master Protein	Q14676	Mediator of DNA damage checkpoint protein 1 OS=Homo sapiens OX=9606 GN=MDC1 PE=1 SV=3	0	FALSE	209.933	37	38	168	38	2089	226.5	5.47	134.29	38	0	0.96	1.439	1.371	0.981371	0.844352	0.892121	44.63	39.09	43.4	4.91622e+06	4.89821e+06	2.78546e+06	13.15	20.85	41.7	High	High	High	High	High	High	High	High	High	High	High	High	1
High	Master Protein	P55265	Double-stranded RNA-specific adenosine deaminase OS=Homo sapiens OX=9606 GN=ADAR PE=1 SV=4	0	FALSE	208.515	36	38	212	38	1226	136	8.65	255.33	38	0	0.964	1.474	1.475	0.983824	0.900597	0.987436	47.45	41.9	53.49	9.529e+06	8.7178e+06	5.66607e+06	14.33	13.04	42.32	High	High	High	High	High	High	High	High	High	High	High	High	1
High	Master Protein	O00410	Importin-5 OS=Homo sapiens OX=9606 GN=IPO5 PE=1 SV=4	0	FALSE	208.08	42	33	202	33	1097	123.6	4.94	306.24	33	0	0.982	1.784	1.892	0.964967	0.821423	0.322718	42.22	47.28	56.38	1.00395e+07	1.20303e+07	5.82306e+06	15.51	20.66	61.22	High	High	High	High	High	High	High	High	High	High	High	High	1
High	Master Protein	Q13435	Splicing factor 3B subunit 2 OS=Homo sapiens OX=9606 GN=SF3B2 PE=1 SV=2	0	FALSE	206.349	43	33	214	33	895	100.2	5.67	280.81	33	0	0.975	1.56	1.501	0.97484	0.980644	0.997834	46.69	47.41	66.93	1.12113e+07	1.16014e+07	6.77902e+06	10.14	18.07	49.5	High	High	High	High	High	High	High	High	High	High	High	High	1	Met-loss+Acetyl [N-Term]
High	Master Protein	P23528	Cofilin-1 OS=Homo sapiens OX=9606 GN=CFL1 PE=1 SV=3	0	FALSE	204.903	90	19	203	13	166	18.5	8.09	320.77	19	7	1.03	1.585	1.614	0.827357	0.993346	0.892121	78.44	58.93	69.16	4.94315e+07	4.79972e+07	3.30519e+07	12	14.88	26.73	High	High	High	High	High	High	High	High	High	High	High	High	1	Met-loss+Acetyl [N-Term]
High	Master Protein	Q9Y5B9	FACT complex subunit SPT16 OS=Homo sapiens OX=9606 GN=SUPT16H PE=1 SV=1	0	FALSE	203.942	40	41	222	41	1047	119.8	5.66	376.29	41	0	0.878	1.521	1.311	0.814429	0.948608	0.743548	48.94	54.02	50.72	1.85484e+07	1.68658e+07	1.12437e+07	9.14	18.81	42.14	High	High	High	High	High	High	High	High	High	High	High	High	1	Met-loss+Acetyl [N-Term]
High	Master Protein	Q9Y230	RuvB-like 2 OS=Homo sapiens OX=9606 GN=RUVBL2 PE=1 SV=3	0	FALSE	203.928	60	27	224	27	463	51.1	5.64	429.55	27	0	0.962	1.731	1.505	0.989133	0.899135	0.996389	38.26	55.51	56.8	2.16026e+07	2.04438e+07	1.35789e+07	14.84	15.16	37.81	High	High	High	High	High	High	High	High	High	High	High	High	1	Met-loss+Acetyl [N-Term]
High	Master Protein	P62805	Histone H4 OS=Homo sapiens OX=9606 GN=H4C1 PE=1 SV=2	0	FALSE	203.87	62	15	828	15	103	11.4	11.36	1765.45	15	0	0.844	1.527	1.498	0.626209	0.953718	0.999902	67.34	78.51	86.85	1.49594e+09	1.26538e+09	1.01604e+09	12.74	13.44	30.42	High	High	High	High	High	High	High	High	High	High	High	High	1
High	Master Protein	O76021	Ribosomal L1 domain-containing protein 1 OS=Homo sapiens OX=9606 GN=RSL1D1 PE=1 SV=3	0	FALSE	203.228	51	31	203	31	490	54.9	10.13	246.46	31	0	0.917	1.435	1.476	0.953656	0.839227	0.988901	73.38	73.19	62.16	1.569e+07	1.55882e+07	1.10886e+07	11.45	27.59	42.74	High	High	High	High	High	High	High	High	High	High	High	High	1	Acetyl [N-Term]
High	Master Protein	O14980	Exportin-1 OS=Homo sapiens OX=9606 GN=XPO1 PE=1 SV=1	0	FALSE	202.78	42	38	216	38	1071	123.3	6.06	263.7	38	0	0.897	1.992	1.697	0.891626	0.382895	0.762475	51.07	59.84	63.85	1.13371e+07	1.01646e+07	5.24739e+06	15.13	23.53	52.59	High	High	High	High	High	High	High	High	High	High	High	High	1	Met-loss [N-Term]
High	Master Protein	P55884	Eukaryotic translation initiation factor 3 subunit B OS=Homo sapiens OX=9606 GN=EIF3B PE=1 SV=3	0	FALSE	201.491	46	31	214	31	814	92.4	5	394.76	31	0	0.876	1.828	1.553	0.809494	0.745098	0.959128	46.64	64.17	61.91	1.41548e+07	1.19826e+07	7.3561e+06	12.6	21.02	42.4	High	High	High	High	High	High	High	High	High	High	High	High	1	Acetyl [N-Term]
High	Master Protein	P18669	Phosphoglycerate mutase 1 OS=Homo sapiens OX=9606 GN=PGAM1 PE=1 SV=2	0	FALSE	199.918	63	17	236	17	254	28.8	7.18	468.57	17	0	1.04	2.034	2.046	0.782873	0.299712	0.102603	43.98	80.2	84.58	3.84724e+07	4.07294e+07	2.04489e+07	12.95	12.5	44.87	High	High	High	High	High	High	High	High	High	High	High	High	1
High	Master Protein	Q06830	Peroxiredoxin-1 OS=Homo sapiens OX=9606 GN=PRDX1 PE=1 SV=1	0	TRUE	198.538	80	23	270	19	199	22.1	8.13	476.18	23	4	1.113	1.467	1.609	0.418289	0.891512	0.898797	66.82	56.05	68.71	9.9028e+07	9.04933e+07	6.31161e+07	14.81	15.78	31.81	High	High	High	High	High	High	High	High	High	High	High	High	1
High	Master Protein	P29401	Transketolase OS=Homo sapiens OX=9606 GN=TKT PE=1 SV=3	0	FALSE	197.82	45	26	286	26	623	67.8	7.66	459.19	26	0	0.902	1.524	1.456	0.903657	0.950063	0.974886	42.38	54.65	55.87	3.26427e+07	3.05479e+07	1.95877e+07	14.86	13.62	41.78	High	High	High	High	High	High	High	High	High	High	High	High	1	Acetyl [N-Term]
High	Master Protein	P25205	DNA replication licensing factor MCM3 OS=Homo sapiens OX=9606 GN=MCM3 PE=1 SV=3	0	FALSE	197.401	48	34	211	34	808	90.9	5.77	334.7	34	0	0.944	1.733	1.618	0.989872	0.897419	0.887406	38.28	56.81	57.51	1.71041e+07	1.62441e+07	1.00846e+07	12.3	23.39	32.5	High	High	High	High	High	High	High	High	High	High	High	High	1	Met-loss+Acetyl [N-Term]
High	Master Protein	P39023	60S ribosomal protein L3 OS=Homo sapiens OX=9606 GN=RPL3 PE=1 SV=2	0	FALSE	197.304	51	25	220	25	403	46.1	10.18	347.14	25	0	0.975	1.397	1.47	0.97484	0.755021	0.983815	42.43	61.54	58.91	4.3651e+07	4.18125e+07	3.02939e+07	11.17	17.92	34.92	High	High	High	High	High	High	High	High	High	High	High	High	1
High	Master Protein	Q9Y2X3	Nucleolar protein 58 OS=Homo sapiens OX=9606 GN=NOP58 PE=1 SV=1	0	FALSE	195.273	55	24	179	24	529	59.5	8.92	310.96	24	0	0.965	1.752	1.746	0.981371	0.8708	0.665088	41.35	55.65	55.59	1.47949e+07	1.31177e+07	7.83688e+06	15.06	18.58	46.46	High	High	High	High	High	High	High	High	High	High	High	High	1
High	Master Protein	P67809	Y-box-binding protein 1 OS=Homo sapiens OX=9606 GN=YBX1 PE=1 SV=3	0	FALSE	194.207	68	18	202	12	324	35.9	9.88	221.71	18	6	0.981	1.43	1.208	0.967285	0.831067	0.417329	83.7	59.5	66.12	2.56879e+07	2.69493e+07	1.85406e+07	15.75	26.03	42.23	High	High	High	High	High	High	High	High	High	High	High	High	1	Met-loss+Acetyl [N-Term]
High	Master Protein	P50395	Rab GDP dissociation inhibitor beta OS=Homo sapiens OX=9606 GN=GDI2 PE=1 SV=2	0	FALSE	194.201	72	31	205	22	445	50.6	6.47	261.8	31	9	0.9	1.777	1.561	0.898506	0.839227	0.952271	50.97	55.38	63.83	1.58358e+07	1.43912e+07	8.65755e+06	10.81	15.18	42.04	High	High	High	High	High	High	High	High	High	High	High	High	1
High	Master Protein	P61247	40S ribosomal protein S3a OS=Homo sapiens OX=9606 GN=RPS3A PE=1 SV=2	0	FALSE	194.19	76	26	250	26	264	29.9	9.73	466.52	26	0	1.055	1.462	1.587	0.731868	0.885588	0.92821	43.62	57.7	67.43	6.62469e+07	7.60066e+07	4.26826e+07	13.49	13.23	53.09	High	High	High	High	High	High	High	High	High	High	High	High	1
High	Master Protein	Q9P258	Protein RCC2 OS=Homo sapiens OX=9606 GN=RCC2 PE=1 SV=2	0	FALSE	194.152	63	25	190	25	522	56	8.78	390.66	25	0	0.852	1.646	1.5	0.690337	0.969527	0.998238	45.21	55.31	62.79	1.30337e+07	1.13115e+07	7.84428e+06	11.53	21.46	56.62	High	High	High	High	High	High	High	High	High	High	High	High	1
High	Master Protein	Q9UQ35	Serine/arginine repetitive matrix protein 2 OS=Homo sapiens OX=9606 GN=SRRM2 PE=1 SV=2	0	FALSE	193.497	17	34	196	34	2752	299.4	12.06	236.22	34	0	0.954	1.441	1.42	0.999479	0.846711	0.94047	36.88	44.8	44.97	1.06297e+07	1.05386e+07	6.58823e+06	10	17.46	41.23	High	High	High	High	High	High	High	High	High	High	High	High	1
High	Master Protein	P09960	Leukotriene A-4 hydrolase OS=Homo sapiens OX=9606 GN=LTA4H PE=1 SV=2	0	FALSE	192.961	53	26	176	26	611	69.2	6.18	236.22	26	0	0.879	1.82	1.526	0.822443	0.760466	0.982766	48.32	56.95	49.3	1.07155e+07	9.27762e+06	5.58582e+06	12.11	18.03	50.38	High	High	High	High	High	High	High	High	High	High	High	High	1	Met-loss [N-Term]
High	Master Protein	P07910	Heterogeneous nuclear ribonucleoproteins C1/C2 OS=Homo sapiens OX=9606 GN=HNRNPC PE=1 SV=4	0	FALSE	192.872	62	24	311	24	306	33.7	5.08	456.31	24	0	1.053	1.465	2.027	0.737009	0.89041	0.121206	66.96	68.25	88.33	8.42461e+07	9.97449e+07	5.99196e+07	11.34	17.03	29.78	High	High	High	High	High	High	High	High	High	High	High	High	1	Met-loss+Acetyl [N-Term]
High	Master Protein	Q5UIP0	Telomere-associated protein RIF1 OS=Homo sapiens OX=9606 GN=RIF1 PE=1 SV=2	0	FALSE	192.225	23	41	206	41	2472	274.3	5.52	135.32	41	0	0.92	1.767	1.537	0.973924	0.84626	0.950738	37.24	44.07	40.51	5.67271e+06	5.21142e+06	2.54084e+06	12.33	14.82	40.73	High	High	High	High	High	High	High	High	High	High	High	High	1
High	Master Protein	P33176	Kinesin-1 heavy chain OS=Homo sapiens OX=9606 GN=KIF5B PE=1 SV=1	0	FALSE	192.202	45	33	196	30	963	109.6	6.51	333.8	33	4	0.998	1.44	1.468	0.92121	0.844352	0.983603	34.91	47.35	47.06	8.3007e+06	9.02179e+06	5.41395e+06	18.13	15.15	46.32	High	High	High	High	High	High	High	High	High	High	High	High	1	Met-loss+Acetyl [N-Term]
High	Master Protein	P40227	T-complex protein 1 subunit zeta OS=Homo sapiens OX=9606 GN=CCT6A PE=1 SV=3	0	FALSE	191.957	47	23	197	23	531	58	6.68	394.99	23	0	0.951	1.457	1.469	0.999479	0.877928	0.983603	35.73	46.23	54.79	2.41046e+07	2.45882e+07	1.54019e+07	12.03	12.75	41.79	High	High	High	High	High	High	High	High	High	High	High	High	1
High	Master Protein	O43175	D-3-phosphoglycerate dehydrogenase OS=Homo sapiens OX=9606 GN=PHGDH PE=1 SV=4	0	FALSE	191.562	51	26	287	26	533	56.6	6.71	520.67	26	0	1.032	1.412	1.504	0.819361	0.78826	0.99666	38.36	49.55	50.79	3.11378e+07	3.15056e+07	2.05374e+07	12.02	11.6	35.05	High	High	High	High	High	High	High	High	High	High	High	High	1	Met-loss+Acetyl [N-Term]
High	Master Protein	Q8WUM4	Programmed cell death 6-interacting protein OS=Homo sapiens OX=9606 GN=PDCD6IP PE=1 SV=1	0	FALSE	191.163	45	30	199	30	868	96	6.52	324.43	30	0	1.011	1.425	1.396	0.891626	0.818818	0.909009	41.87	45.39	52.71	8.13789e+06	8.60581e+06	5.58035e+06	14.95	18.72	35.79	High	High	High	High	High	High	High	High	High	High	High	High	1
High	Master Protein	P09936	Ubiquitin carboxyl-terminal hydrolase isozyme L1 OS=Homo sapiens OX=9606 GN=UCHL1 PE=1 SV=2	0	FALSE	191.106	66	16	189	16	223	24.8	5.48	389.53	16	0	1.048	1.605	1.891	0.751457	0.995419	0.324083	68.43	70.68	76.49	3.7527e+07	3.99639e+07	2.41007e+07	11.22	15.97	37.6	High	High	High	High	High	High	High	High	High	High	High	High	1	Acetyl [N-Term]
High	Master Protein	P24752	Acetyl-CoA acetyltransferase, mitochondrial OS=Homo sapiens OX=9606 GN=ACAT1 PE=1 SV=1	0	FALSE	190.415	65	28	206	28	427	45.2	8.85	352.82	28	0	0.992	1.478	1.405	0.946111	0.906855	0.921196	41.22	37.85	58.35	2.06752e+07	2.02799e+07	1.46956e+07	11.64	17.71	31.27	High	High	High	High	High	High	High	High	High	High	High	High	1
High	Master Protein	P18206	Vinculin OS=Homo sapiens OX=9606 GN=VCL PE=1 SV=4	0	FALSE	190.211	39	35	153	35	1134	123.7	5.66	213.38	35	0	0.87	1.666	1.407	0.770795	0.953966	0.921196	52.75	45.98	53.47	9.15003e+06	9.12133e+06	5.38997e+06	14.15	22.69	38.35	High	High	High	High	High	High	High	High	High	High	High	High	1
High	Master Protein	Q99832	T-complex protein 1 subunit eta OS=Homo sapiens OX=9606 GN=CCT7 PE=1 SV=2	0	FALSE	189.306	70	30	247	30	543	59.3	7.65	363.25	30	0	0.929	1.548	1.483	0.97484	0.970869	0.993151	39.79	45.66	48.48	2.77339e+07	2.77709e+07	1.7621e+07	10.2	17.04	38.96	High	High	High	High	High	High	High	High	High	High	High	High	1	Acetyl [N-Term]
High	Master Protein	P27816	Microtubule-associated protein 4 OS=Homo sapiens OX=9606 GN=MAP4 PE=1 SV=3	0	FALSE	189.184	44	39	184	39	1152	120.9	5.43	246.58	39	0	0.906	1.462	1.319	0.91683	0.885442	0.764331	54.72	45.94	47.45	9.38968e+06	9.79766e+06	5.63414e+06	18.18	16.53	38.55	High	High	High	High	High	High	High	High	High	High	High	High	1	Met-loss+Acetyl [N-Term]
High	Master Protein	P31939	Bifunctional purine biosynthesis protein ATIC OS=Homo sapiens OX=9606 GN=ATIC PE=1 SV=3	0	FALSE	188.934	64	32	181	32	592	64.6	6.71	260.49	32	0	0.882	1.644	1.431	0.836623	0.972337	0.950738	42.27	56.4	56.43	1.0284e+07	9.19529e+06	5.761e+06	9.18	22.58	45.52	High	High	High	High	High	High	High	High	High	High	High	High	1	Met-loss [N-Term]
High	Master Protein	P40939	Trifunctional enzyme subunit alpha, mitochondrial OS=Homo sapiens OX=9606 GN=HADHA PE=1 SV=2	0	FALSE	188.6	48	28	199	28	763	82.9	9.04	249.93	28	0	0.845	1.604	1.393	0.62938	0.99714	0.905678	44.03	49.99	60.7	1.32518e+07	1.02417e+07	7.72058e+06	13.51	25.92	33.76	High	High	High	High	High	High	High	High	High	High	High	High	1
High	Master Protein	P63104	14-3-3 protein zeta/delta OS=Homo sapiens OX=9606 GN=YWHAZ PE=1 SV=1	0	FALSE	188.03	76	24	237	17	245	27.7	4.79	377.27	24	5	0.94	1.338	1.28	0.983824	0.570285	0.661276	73.39	45.9	72.19	3.06554e+07	3.2189e+07	1.97585e+07	11.34	11.17	21.97	High	High	High	High	High	High	High	High	High	High	High	High	1	Acetyl [N-Term]
High	Master Protein	P13796	Plastin-2 OS=Homo sapiens OX=9606 GN=LCP1 PE=1 SV=6	0	FALSE	187.021	56	29	182	22	627	70.2	5.43	314.68	29	0	0.865	2.043	1.645	0.747356	0.282187	0.834464	53.21	65.06	46.41	8.82519e+06	8.4185e+06	4.36925e+06	8.5	19.27	41.96	High	High	High	High	High	High	High	High	High	High	High	High	1
High	Master Protein	P52597	Heterogeneous nuclear ribonucleoprotein F OS=Homo sapiens OX=9606 GN=HNRNPF PE=1 SV=3	0	FALSE	186.833	49	13	224	11	415	45.6	5.58	491.06	13	0	0.942	2.033	1.879	0.987526	0.302531	0.347479	41.31	56.41	56.57	2.12504e+07	2.03576e+07	1.01403e+07	8.88	15.96	50.26	High	High	High	High	High	High	High	High	High	High	High	High	1	Met-loss+Acetyl [N-Term]
High	Master Protein	P68133	Actin, alpha skeletal muscle OS=Homo sapiens OX=9606 GN=ACTA1 PE=1 SV=1	0	FALSE	186.647	39	18	734	3	377	42	5.39	1182.1	18	0	0.283	3.829	0.867	3.1559e-16	2.40334e-11	0.000215207	75.1	43.73	72.78	4.72721e+07	1.3348e+07	1.32709e+07	27.91	58.08	8.76	High	High	High	High	High	High	High	High	High	High	High	High	1
High	Master Protein	P07195	L-lactate dehydrogenase B chain OS=Homo sapiens OX=9606 GN=LDHB PE=1 SV=2	0	FALSE	186.516	57	23	264	21	334	36.6	6.05	432.32	23	0	0.938	1.697	1.555	0.981371	0.925488	0.958464	48.41	66.66	65.5	1.17036e+08	1.1022e+08	8.78845e+07	11.89	11.4	37.35	High	High	High	High	High	High	High	High	High	High	High	High	1
High	Master Protein	O95831	Apoptosis-inducing factor 1, mitochondrial OS=Homo sapiens OX=9606 GN=AIFM1 PE=1 SV=1	0	FALSE	186.03	47	26	209	26	613	66.9	8.95	318.36	26	0	0.894	1.684	1.465	0.883565	0.940888	0.98119	41.51	48.07	48.08	1.61129e+07	1.68026e+07	1.01423e+07	17.54	18.32	17.47	High	High	High	High	High	High	High	High	High	High	High	High	1
High	Master Protein	Q9H583	HEAT repeat-containing protein 1 OS=Homo sapiens OX=9606 GN=HEATR1 PE=1 SV=3	0	FALSE	184.339	21	41	211	41	2144	242.2	6.54	218.46	41	0	0.807	1.643	1.385	0.418289	0.9748	0.891011	40.85	49.24	45.76	8.31724e+06	6.68841e+06	4.35655e+06	14.53	17.54	41.44	High	High	High	High	High	High	High	High	High	High	High	High	1
High	Master Protein	P09429	High mobility group protein B1 OS=Homo sapiens OX=9606 GN=HMGB1 PE=1 SV=3	0	FALSE	184.077	71	19	202	16	215	24.9	5.74	397.24	19	4	1.022	1.864	1.885	0.857843	0.666197	0.334071	61.44	86.48	89.28	4.07552e+07	4.33908e+07	2.12809e+07	5.37	10.14	58.14	High	High	High	High	High	High	High	High	High	High	High	High	1
High	Master Protein	P27348	14-3-3 protein theta OS=Homo sapiens OX=9606 GN=YWHAQ PE=1 SV=1	0	FALSE	183.916	70	22	225	15	245	27.7	4.78	419.76	22	1	0.807	1.589	1.321	0.354844	0.998405	0.76746	61.07	48.67	57.35	1.90565e+07	1.79369e+07	1.35173e+07	16.12	12.95	31.03	High	High	High	High	High	High	High	High	High	High	High	High	1
High	Master Protein	P00338	L-lactate dehydrogenase A chain OS=Homo sapiens OX=9606 GN=LDHA PE=1 SV=2	0	FALSE	182.869	67	24	226	22	332	36.7	8.27	413.53	24	2	0.932	1.562	1.477	0.977477	0.980644	0.990715	46.93	66.01	61.29	8.06041e+07	7.12538e+07	5.99215e+07	14.36	12.82	30.22	High	High	High	High	High	High	High	High	High	High	High	High	1	Met-loss+Acetyl [N-Term]
High	Master Protein	P36776	Lon protease homolog, mitochondrial OS=Homo sapiens OX=9606 GN=LONP1 PE=1 SV=2	0	FALSE	182.725	41	32	167	32	959	106.4	6.39	273.31	32	0	0.974	1.74	1.74	0.97485	0.888653	0.676789	42.26	55.57	60.79	1.32459e+07	1.21683e+07	7.91709e+06	13.07	22.11	41.87	High	High	High	High	High	High	High	High	High	High	High	High	1
High	Master Protein	Q9UKV3	Apoptotic chromatin condensation inducer in the nucleus OS=Homo sapiens OX=9606 GN=ACIN1 PE=1 SV=2	0	FALSE	182.592	30	29	191	29	1341	151.8	6.43	235.33	29	0	1.017	1.494	1.517	0.874475	0.91978	0.988867	37.52	45.29	43.79	1.20426e+07	1.25876e+07	6.92607e+06	12.39	17.09	36.21	High	High	High	High	High	High	High	High	High	High	High	High	1
High	Master Protein	Q12788	Transducin beta-like protein 3 OS=Homo sapiens OX=9606 GN=TBL3 PE=1 SV=2	0	FALSE	182.398	43	26	147	26	808	89	6.9	217.12	26	0	0.896	1.647	1.444	0.91305	0.973118	0.976604	36.74	45.08	47.74	6.11552e+06	6.12111e+06	3.25035e+06	8.7	14.14	53.23	High	High	High	High	High	High	High	High	High	High	High	High	1	Met-loss+Acetyl [N-Term]
High	Master Protein	Q86UP2	Kinectin OS=Homo sapiens OX=9606 GN=KTN1 PE=1 SV=1	0	FALSE	182.029	33	35	163	35	1357	156.2	5.64	186.59	35	0	0.889	1.661	1.412	0.891626	0.959139	0.946516	39.33	46.17	45.58	6.5718e+06	6.00173e+06	3.41003e+06	17.37	21.07	40.51	High	High	High	High	High	High	High	High	High	High	High	High	1
High	Master Protein	Q14690	Protein RRP5 homolog OS=Homo sapiens OX=9606 GN=PDCD11 PE=1 SV=3	0	FALSE	181.279	28	41	205	41	1871	208.6	8.87	190.26	41	0	0.933	1.496	1.353	0.981371	0.921973	0.81966	41.36	43.43	53.09	7.4182e+06	6.60605e+06	4.30767e+06	11.02	20.58	53.77	High	High	High	High	High	High	High	High	High	High	High	High	1	Met-loss+Acetyl [N-Term]
High	Master Protein	Q8NC51	Plasminogen activator inhibitor 1 RNA-binding protein OS=Homo sapiens OX=9606 GN=SERBP1 PE=1 SV=2	0	FALSE	181.12	50	23	213	23	408	44.9	8.65	356.33	23	0	0.916	1.917	1.692	0.949399	0.55469	0.770347	91.45	66.32	78.88	3.18942e+07	3.18887e+07	1.55024e+07	19.47	21.96	43	High	High	High	High	High	High	High	High	High	High	High	High	1	Met-loss [N-Term]
High	Master Protein	P38159	RNA-binding motif protein, X chromosome OS=Homo sapiens OX=9606 GN=RBMX PE=1 SV=3	0	FALSE	180.568	55	29	329	8	391	42.3	10.05	496.37	29	22	1.048	1.383	1.554	0.750885	0.710005	0.958464	47.41	50.45	57.53	7.8501e+07	8.41689e+07	5.38377e+07	10.71	8.93	25.09	High	High	High	High	High	High	High	High	High	High	High	High	1	Met-loss+Acetyl [N-Term]
High	Master Protein	P31040	Succinate dehydrogenase [ubiquinone] flavoprotein subunit, mitochondrial OS=Homo sapiens OX=9606 GN=SDHA PE=1 SV=2	0	FALSE	179.528	63	28	144	28	664	72.6	7.39	276.9	28	0	0.962	1.513	1.401	0.989441	0.941666	0.916955	45.86	50.64	50.97	1.33835e+07	1.3475e+07	1.05704e+07	15.63	15.75	49.1	High	High	High	High	High	High	High	High	High	High	High	High	1
High	Master Protein	P12814	Alpha-actinin-1 OS=Homo sapiens OX=9606 GN=ACTN1 PE=1 SV=2	0	FALSE	179.453	46	31	184	16	892	103	5.41	295.19	31	0	0.946	2.112	1.878	0.994402	0.250932	0.180169	46.43	43.49	45.15	1.9926e+06	1.71588e+06	642380	6.66	28.3	61.51	High	High	High	High	High	High	High	High	High	High	High	High	1
High	Master Protein	O43143	Pre-mRNA-splicing factor ATP-dependent RNA helicase DHX15 OS=Homo sapiens OX=9606 GN=DHX15 PE=1 SV=2	0	FALSE	178.224	45	33	201	32	795	90.9	7.46	279.82	33	1	0.89	1.612	1.5	0.870181	0.989552	0.998238	51.69	61.99	67.26	1.2033e+07	1.19109e+07	7.49311e+06	10.21	23.08	50.08	High	High	High	High	High	High	High	High	High	High	High	High	1
High	Master Protein	Q9NVI7	ATPase family AAA domain-containing protein 3A OS=Homo sapiens OX=9606 GN=ATAD3A PE=1 SV=2	0	FALSE	178.182	48	31	159	14	634	71.3	8.98	246.71	31	18	0.964	1.669	1.701	0.983824	0.952573	0.751771	49.35	54.88	64.28	1.40078e+07	1.49098e+07	8.03864e+06	15.92	23.91	34.78	High	High	High	High	High	High	High	High	High	High	High	High	1	Met-loss+Acetyl [N-Term]
High	Master Protein	Q9Y2W1	Thyroid hormone receptor-associated protein 3 OS=Homo sapiens OX=9606 GN=THRAP3 PE=1 SV=2	0	FALSE	177.046	32	28	194	27	955	108.6	10.15	303.35	28	1	0.959	1.507	1.39	0.990887	0.93044	0.896443	38.79	45.89	46.47	1.41927e+07	1.4582e+07	8.51193e+06	11.82	16.25	43.83	High	High	High	High	High	High	High	High	High	High	High	High	1
High	Master Protein	P47897	Glutamine--tRNA ligase OS=Homo sapiens OX=9606 GN=QARS1 PE=1 SV=1	0	FALSE	176.678	46	31	183	30	775	87.7	7.15	257.36	31	0	1.026	1.634	1.589	0.839777	0.980644	0.923955	50.42	52.45	63.34	9.20172e+06	9.3049e+06	4.71656e+06	7.17	14.91	58.46	High	High	High	High	High	High	High	High	High	High	High	High	1	Met-loss+Acetyl [N-Term]
High	Master Protein	O75694	Nuclear pore complex protein Nup155 OS=Homo sapiens OX=9606 GN=NUP155 PE=1 SV=1	0	FALSE	176.652	29	31	166	31	1391	155.1	6.16	230.43	31	0	0.863	1.67	1.414	0.810442	0.952427	0.951349	40.99	44.72	51.34	6.18343e+06	5.24542e+06	3.37897e+06	11.63	15.38	36.43	High	High	High	High	High	High	High	High	High	High	High	High	1	Met-loss [N-Term]
High	Master Protein	P53621	Coatomer subunit alpha OS=Homo sapiens OX=9606 GN=COPA PE=1 SV=2	0	FALSE	176.417	34	33	165	33	1224	138.3	7.66	271.29	33	0	0.956	1.545	1.415	0.995768	0.965978	0.934094	36.28	40.05	44.72	1.21169e+07	1.02111e+07	6.05603e+06	16.64	17.44	53.52	High	High	High	High	High	High	High	High	High	High	High	High	1
High	Master Protein	Q9BUJ2	Heterogeneous nuclear ribonucleoprotein U-like protein 1 OS=Homo sapiens OX=9606 GN=HNRNPUL1 PE=1 SV=2	0	FALSE	176.411	37	24	150	24	856	95.7	6.92	221.36	24	0	0.992	1.742	1.716	0.943597	0.885442	0.725234	37.18	50.79	59.58	8.35045e+06	8.5426e+06	4.08971e+06	13.94	14.62	67.99	High	High	High	High	High	High	High	High	High	High	High	High	1
High	Master Protein	P26641	Elongation factor 1-gamma OS=Homo sapiens OX=9606 GN=EEF1G PE=1 SV=3	0	FALSE	175.8	62	25	272	25	437	50.1	6.67	481.81	25	0	0.929	1.793	1.556	0.97484	0.805726	0.958464	39.13	56	56.66	5.61964e+07	5.25583e+07	3.54907e+07	17.89	16.69	32.21	High	High	High	High	High	High	High	High	High	High	High	High	1	Met-loss+Acetyl [N-Term]
High	Master Protein	P15924	Desmoplakin OS=Homo sapiens OX=9606 GN=DSP PE=1 SV=3	0	FALSE	175.759	21	46	149	46	2871	331.6	6.81	114.07	46	0	0.917	1.533	1.413	0.967285	0.959039	0.928432	39.99	41.33	37.76	7.30116e+06	6.13086e+06	4.59917e+06	15.78	19.08	30.91	High	High	High	High	High	High	High	High	High	High	High	High	1
High	Master Protein	P62937	Peptidyl-prolyl cis-trans isomerase A OS=Homo sapiens OX=9606 GN=PPIA PE=1 SV=2	0	TRUE	175.387	82	14	418	13	165	18	7.81	570.01	14	0	1.101	1.648	1.783	0.485679	0.965978	0.581357	67.31	63.99	68.88	1.24359e+08	1.51011e+08	7.73154e+07	10.47	12.7	25.1	High	High	High	High	High	High	High	High	High	High	High	High	1	Met-loss [N-Term]; Met-loss+Acetyl [N-Term]; Acetyl [N-Term]
High	Master Protein	Q99798	Aconitate hydratase, mitochondrial OS=Homo sapiens OX=9606 GN=ACO2 PE=1 SV=2	0	FALSE	174.863	49	28	163	28	780	85.4	7.61	279.41	28	0	0.916	1.778	1.552	0.949399	0.83794	0.9613	38.54	46.51	50.99	9.58494e+06	8.60181e+06	5.18765e+06	13.03	17.04	45.34	High	High	High	High	High	High	High	High	High	High	High	High	1
High	Master Protein	P08133	Annexin A6 OS=Homo sapiens OX=9606 GN=ANXA6 PE=1 SV=3	0	FALSE	174.447	58	34	204	34	673	75.8	5.6	259.94	34	0	0.929	1.846	1.505	0.97484	0.702939	0.996389	46.73	53.5	58.29	1.02588e+07	9.38286e+06	5.47967e+06	10.55	21.95	45.78	High	High	High	High	High	High	High	High	High	High	High	High	1
High	Master Protein	P46777	60S ribosomal protein L5 OS=Homo sapiens OX=9606 GN=RPL5 PE=1 SV=3	0	FALSE	173.99	46	19	237	19	297	34.3	9.72	339.84	19	0	1.044	1.558	1.484	0.766981	0.980618	0.993835	46.33	49.94	63.55	3.87901e+07	4.37295e+07	2.46024e+07	13.69	14.88	40.37	High	High	High	High	High	High	High	High	High	High	High	High	1
High	Master Protein	P22087	rRNA 2'-O-methyltransferase fibrillarin OS=Homo sapiens OX=9606 GN=FBL PE=1 SV=2	0	FALSE	172.438	50	16	183	16	321	33.8	10.18	408.85	16	0	1.121	1.769	1.856	0.369758	0.844352	0.408447	38.22	63.37	64.6	2.11565e+07	2.46842e+07	1.20158e+07	9.41	1.9	55.38	High	High	High	High	High	High	High	High	High	High	High	High	1
High	Master Protein	O94826	Mitochondrial import receptor subunit TOM70 OS=Homo sapiens OX=9606 GN=TOMM70 PE=1 SV=1	0	FALSE	172.314	59	27	175	27	608	67.4	7.12	264.96	27	0	0.943	1.631	1.58	0.990887	0.980644	0.934812	50.6	61.7	45.05	8.18217e+06	8.16332e+06	4.50516e+06	12.08	15.33	47.57	High	High	High	High	High	High	High	High	High	High	High	High	1	Met-loss+Acetyl [N-Term]
High	Master Protein	P00505	Aspartate aminotransferase, mitochondrial OS=Homo sapiens OX=9606 GN=GOT2 PE=1 SV=3	0	FALSE	171.49	65	24	202	24	430	47.5	9.01	418.69	24	0	0.937	1.448	1.353	0.981371	0.860496	0.82054	43.52	48.34	45.85	4.86511e+07	5.03215e+07	3.13681e+07	6.83	21.98	49.91	High	High	High	High	High	High	High	High	High	High	High	High	1
High	Master Protein	P28331	NADH-ubiquinone oxidoreductase 75 kDa subunit, mitochondrial OS=Homo sapiens OX=9606 GN=NDUFS1 PE=1 SV=3	0	FALSE	171.083	50	28	162	28	727	79.4	6.23	304.62	28	0	0.946	1.545	1.398	0.993867	0.966428	0.911435	37.68	41.28	39.88	8.86763e+06	8.42474e+06	5.37254e+06	11.81	17.62	46.59	High	High	High	High	High	High	High	High	High	High	High	High	1
High	Master Protein	P11387	DNA topoisomerase 1 OS=Homo sapiens OX=9606 GN=TOP1 PE=1 SV=2	0	FALSE	170.858	39	30	253	30	765	90.7	9.31	426.23	30	0	1.035	1.399	1.407	0.807409	0.759027	0.922907	40.82	39.49	45.11	2.00884e+07	2.01401e+07	1.26305e+07	9.85	17.47	42.46	High	High	High	High	High	High	High	High	High	High	High	High	1	Met-loss+Acetyl [N-Term]
High	Master Protein	P14868	Aspartate--tRNA ligase, cytoplasmic OS=Homo sapiens OX=9606 GN=DARS1 PE=1 SV=2	0	FALSE	170.598	63	28	175	28	501	57.1	6.55	361.23	28	0	0.833	1.546	1.317	0.555071	0.967328	0.759456	38.84	46.88	52.38	1.25252e+07	1.01993e+07	7.5303e+06	10.33	29.25	44.44	High	High	High	High	High	High	High	High	High	High	High	High	1
High	Master Protein	Q93008	Probable ubiquitin carboxyl-terminal hydrolase FAF-X OS=Homo sapiens OX=9606 GN=USP9X PE=1 SV=4	0	FALSE	170.418	17	36	139	21	2554	290.3	5.8	135.98	36	15	0.858	1.607	1.346	0.770434	0.989825	0.842542	37.04	42.71	48.62	6.6932e+06	5.47051e+06	3.58674e+06	12.3	20.46	38.46	High	High	High	High	High	High	High	High	High	High	High	High	1
High	Master Protein	Q13151	Heterogeneous nuclear ribonucleoprotein A0 OS=Homo sapiens OX=9606 GN=HNRNPA0 PE=1 SV=1	0	FALSE	170.164	55	18	162	16	305	30.8	9.29	337.95	18	0	1.008	1.868	1.966	0.898506	0.655928	0.195334	66.36	70.04	73.26	1.64316e+07	1.67293e+07	8.44363e+06	8.44	20.71	25.01	High	High	High	High	High	High	High	High	High	High	High	High	1	Acetyl [N-Term]
High	Master Protein	P46060	Ran GTPase-activating protein 1 OS=Homo sapiens OX=9606 GN=RANGAP1 PE=1 SV=1	0	FALSE	170.159	59	28	185	28	587	63.5	4.68	365.3	28	0	0.978	1.691	1.42	0.971144	0.930098	0.94047	41.92	55.33	55.66	1.30029e+07	1.22618e+07	7.53654e+06	12.67	12.89	40.07	High	High	High	High	High	High	High	High	High	High	High	High	1
High	Master Protein	P26640	Valine--tRNA ligase OS=Homo sapiens OX=9606 GN=VARS1 PE=1 SV=4	0	FALSE	170.108	32	33	177	33	1264	140.4	7.59	210.12	33	0	1.025	1.535	1.43	0.836623	0.960054	0.94944	38.12	47.29	45.99	8.08256e+06	8.04364e+06	4.91932e+06	10.21	15.41	46.85	High	High	High	High	High	High	High	High	High	High	High	High	1
High	Master Protein	P63244	Receptor of activated protein C kinase 1 OS=Homo sapiens OX=9606 GN=RACK1 PE=1 SV=3	0	FALSE	169.904	81	22	230	22	317	35.1	7.69	487.36	22	0	0.87	1.605	1.236	0.770795	0.996438	0.519074	44.86	53.88	56.18	4.70027e+07	4.11162e+07	2.96215e+07	9.03	19.39	44.04	High	High	High	High	High	High	High	High	High	High	High	High	1	Met-loss+Acetyl [N-Term]
High	Master Protein	Q9P2E9	Ribosome-binding protein 1 OS=Homo sapiens OX=9606 GN=RRBP1 PE=1 SV=5	0	FALSE	169.819	30	32	153	32	1410	152.4	8.6	180.91	32	0	0.959	1.446	1.402	0.981371	0.854627	0.94047	38	39.21	39.15	5.22671e+06	5.34939e+06	3.51456e+06	12.93	14.12	37.15	High	High	High	High	High	High	High	High	High	High	High	High	1
High	Master Protein	Q05639	Elongation factor 1-alpha 2 OS=Homo sapiens OX=9606 GN=EEF1A2 PE=1 SV=1	0	FALSE	169.808	54	20	259	5	463	50.4	9.03	475.32	20	0	0.596	1.996	1.238	0.00256406	0.395451	0.814514	53.56	50.29	49.07	1.44077e+06	768306	372321	15.61	24.19	43.87	High	High	High	High	High	High	High	High	High	High	High	High	1
High	Master Protein	Q01813	ATP-dependent 6-phosphofructokinase, platelet type OS=Homo sapiens OX=9606 GN=PFKP PE=1 SV=2	0	FALSE	169.789	40	29	204	26	784	85.5	7.55	224.77	29	3	0.883	1.887	1.717	0.871674	0.6253	0.723351	49.1	56.14	51.31	7.57746e+06	7.27181e+06	3.69415e+06	11.67	19.63	48.69	High	High	High	High	High	High	High	High	High	High	High	High	1	Acetyl [N-Term]
High	Master Protein	Q92878	DNA repair protein RAD50 OS=Homo sapiens OX=9606 GN=RAD50 PE=1 SV=1	0	FALSE	169.624	32	36	141	36	1312	153.8	6.89	159.19	36	0	0.891	1.578	1.373	0.879452	0.989552	0.865913	47.87	49.16	59.25	8.20274e+06	7.47634e+06	4.63837e+06	10.3	18.59	50.82	High	High	High	High	High	High	High	High	High	High	High	High	1
High	Master Protein	P35221	Catenin alpha-1 OS=Homo sapiens OX=9606 GN=CTNNA1 PE=1 SV=1	0	FALSE	168.994	41	28	129	28	906	100	6.29	151.7	28	0	0.879	1.727	1.423	0.883828	0.900761	0.961787	47.99	53.26	55.16	6.27868e+06	4.3324e+06	3.8001e+06	86.48	43.08	32.87	High	High	High	High	High	High	High	High	High	High	High	High	1	Met-loss+Acetyl [N-Term]
High	Master Protein	P07355	Annexin A2 OS=Homo sapiens OX=9606 GN=ANXA2 PE=1 SV=2	0	FALSE	166.643	62	25	196	25	339	38.6	7.75	310.61	25	0	0.915	1.724	1.577	0.949399	0.906855	0.939438	44.98	50.12	55.55	1.2089e+07	1.09599e+07	6.68168e+06	10.6	15.85	32.02	High	High	High	High	High	High	High	High	High	High	High	High	1	Met-loss+Acetyl [N-Term]
High	Master Protein	P38919	Eukaryotic initiation factor 4A-III OS=Homo sapiens OX=9606 GN=EIF4A3 PE=1 SV=4	0	FALSE	165.855	50	25	181	21	411	46.8	6.73	376.07	25	0	0.8	1.504	1.175	0.307201	0.927744	0.301665	56.81	55.14	48.77	1.77113e+07	1.4902e+07	1.33343e+07	19.05	23.36	25.67	High	High	High	High	High	High	High	High	High	High	High	High	1	Met-loss+Acetyl [N-Term]
High	Master Protein	Q13200	26S proteasome non-ATPase regulatory subunit 2 OS=Homo sapiens OX=9606 GN=PSMD2 PE=1 SV=3	0	FALSE	165.389	41	30	147	30	908	100.1	5.2	190.94	30	0	0.888	1.527	1.31	0.864739	0.953718	0.742697	47.9	55.69	50.25	8.74014e+06	7.93468e+06	5.70376e+06	18.03	17.29	44.12	High	High	High	High	High	High	High	High	High	High	High	High	1	Acetyl [N-Term]
High	Master Protein	P49588	Alanine--tRNA ligase, cytoplasmic OS=Homo sapiens OX=9606 GN=AARS1 PE=1 SV=2	0	FALSE	165.22	44	31	148	31	968	106.7	5.53	221.93	31	0	0.935	1.528	1.505	0.981371	0.953718	0.99666	36.63	39.4	41.73	8.36842e+06	7.28672e+06	4.72229e+06	18.96	21.38	36.79	High	High	High	High	High	High	High	High	High	High	High	High	1
High	Master Protein	P30153	Serine/threonine-protein phosphatase 2A 65 kDa regulatory subunit A alpha isoform OS=Homo sapiens OX=9606 GN=PPP2R1A PE=1 SV=4	0	FALSE	164.991	54	29	207	22	589	65.3	5.11	316.96	29	7	0.94	1.681	1.422	0.983824	0.941666	0.942588	50.37	56.48	53.63	1.6806e+07	1.39287e+07	1.00828e+07	15.83	21.01	31.29	High	High	High	High	High	High	High	High	High	High	High	High	1
High	Master Protein	Q13838	Spliceosome RNA helicase DDX39B OS=Homo sapiens OX=9606 GN=DDX39B PE=1 SV=1	0	FALSE	164.259	59	23	187	13	428	49	5.67	260.32	23	10	0.909	2.048	1.621	0.925081	0.273033	0.880274	55.11	72.23	76.5	2.57568e+07	2.49889e+07	1.6251e+07	14.35	23.46	38.69	High	High	High	High	High	High	High	High	High	High	High	High	1	Met-loss+Acetyl [N-Term]
High	Master Protein	Q15181	Inorganic pyrophosphatase OS=Homo sapiens OX=9606 GN=PPA1 PE=1 SV=2	0	FALSE	164.098	80	22	177	21	289	32.6	5.86	261.48	22	1	0.745	2.123	1.564	0.0609475	0.160869	0.950738	65.63	65.23	67.29	1.42838e+07	1.22716e+07	5.48417e+06	15.95	28.85	58.52	High	High	High	High	High	High	High	High	High	High	High	High	1	Met-loss+Acetyl [N-Term]
High	Master Protein	Q15717	ELAV-like protein 1 OS=Homo sapiens OX=9606 GN=ELAVL1 PE=1 SV=2	0	FALSE	163.388	63	18	148	18	326	36.1	9.17	288.23	18	0	1.076	1.399	1.488	0.617283	0.760142	0.99666	43.33	63.77	58.31	1.75126e+07	1.8757e+07	1.23548e+07	12.6	11.72	35.67	High	High	High	High	High	High	High	High	High	High	High	High	1	Met-loss+Acetyl [N-Term]
High	Master Protein	Q15459	Splicing factor 3A subunit 1 OS=Homo sapiens OX=9606 GN=SF3A1 PE=1 SV=1	0	FALSE	162.881	43	30	188	30	793	88.8	5.22	233.5	30	0	0.93	1.513	1.329	0.97485	0.941666	0.788235	45.34	42.68	53.68	1.19095e+07	9.78993e+06	7.56716e+06	11.42	18.23	33.44	High	High	High	High	High	High	High	High	High	High	High	High	1	Met-loss [N-Term]
High	Master Protein	Q14684	Ribosomal RNA processing protein 1 homolog B OS=Homo sapiens OX=9606 GN=RRP1B PE=1 SV=3	0	FALSE	162.642	46	24	160	24	758	84.4	9.76	208.2	24	0	0.969	1.321	1.323	0.976997	0.533397	0.772327	40.25	40.67	41.96	7.24284e+06	7.49179e+06	4.78248e+06	13.67	17.08	40.08	High	High	High	High	High	High	High	High	High	High	High	High	1	Met-loss [N-Term]
High	Master Protein	Q13162	Peroxiredoxin-4 OS=Homo sapiens OX=9606 GN=PRDX4 PE=1 SV=1	0	FALSE	162.065	66	16	159	13	271	30.5	6.29	354.2	16	0	0.78	2.025	1.592	0.201768	0.320041	0.921196	45.72	49.43	69.49	1.73994e+07	1.39945e+07	7.55245e+06	12.52	14.58	62.17	High	High	High	High	High	High	High	High	High	High	High	High	1
High	Master Protein	P06744	Glucose-6-phosphate isomerase OS=Homo sapiens OX=9606 GN=GPI PE=1 SV=4	0	FALSE	161.731	52	23	214	18	558	63.1	8.32	278	23	6	1.02	1.46	1.434	0.869284	0.884526	0.953815	49.67	44.1	61.9	2.47899e+07	2.56729e+07	1.69186e+07	11.58	20.42	31.24	High	High	High	High	High	High	High	High	High	High	High	High	1	Met-loss+Acetyl [N-Term]
High	Master Protein	P05388	60S acidic ribosomal protein P0 OS=Homo sapiens OX=9606 GN=RPLP0 PE=1 SV=1	0	FALSE	161.702	53	17	165	17	317	34.3	5.97	317.55	17	0	0.905	1.708	1.495	0.91305	0.918808	0.999902	56.92	54.1	65.24	2.94259e+07	2.52554e+07	1.88418e+07	12.54	20.56	35.39	High	High	High	High	High	High	High	High	High	High	High	High	1
High	Master Protein	Q8N1F7	Nuclear pore complex protein Nup93 OS=Homo sapiens OX=9606 GN=NUP93 PE=1 SV=2	0	FALSE	161.323	46	33	186	33	819	93.4	5.72	236.1	33	0	0.946	1.543	1.471	0.993501	0.965978	0.984089	35.81	49.18	45.67	9.9224e+06	1.00994e+07	6.5382e+06	11.92	19.18	37.76	High	High	High	High	High	High	High	High	High	High	High	High	1
High	Master Protein	O75367	Core histone macro-H2A.1 OS=Homo sapiens OX=9606 GN=MACROH2A1 PE=1 SV=4	0	FALSE	161.308	53	19	188	17	372	39.6	9.79	376.29	19	2	0.895	1.559	1.401	0.885121	0.980644	0.917093	40.97	52.44	54.43	2.68064e+07	2.5802e+07	1.73266e+07	9.81	18.68	37.49	High	High	High	High	High	High	High	High	High	High	High	High	1
High	Master Protein	Q9NSE4	Isoleucine--tRNA ligase, mitochondrial OS=Homo sapiens OX=9606 GN=IARS2 PE=1 SV=2	0	FALSE	160.298	37	33	174	33	1012	113.7	7.2	201.16	33	0	1.002	1.733	1.616	0.911787	0.897985	0.890575	43.2	56.8	57.9	9.27617e+06	9.21148e+06	4.63194e+06	10.4	21.5	50.49	High	High	High	High	High	High	High	High	High	High	High	High	1
High	Master Protein	P16403	Histone H1.2 OS=Homo sapiens OX=9606 GN=H1-2 PE=1 SV=2	0	FALSE	160.215	49	17	377	5	213	21.4	10.93	783.37	17	0	1.333	0.825	1.249	0.00244336	1.67752e-06	0.562586	87.41	73.91	59.45	3.8743e+07	5.27881e+07	3.43611e+07	13.95	13.9	18.81	High	High	High	High	High	High	High	High	High	High	High	High	1	Met-loss [N-Term]; Met-loss+Acetyl [N-Term]
High	Master Protein	P55795	Heterogeneous nuclear ribonucleoprotein H2 OS=Homo sapiens OX=9606 GN=HNRNPH2 PE=1 SV=1	0	FALSE	160.007	49	16	244	9	449	49.2	6.3	468.73	16	0	0.912	2.33	1.901	0.962192	0.0320429	0.209053	32.79	68.65	71.96	5.44025e+06	5.30741e+06	1.93267e+06	6.56	20.2	64.56	High	High	High	High	High	High	High	High	High	High	High	High	1	Acetyl [N-Term]
High	Master Protein	Q92598	Heat shock protein 105 kDa OS=Homo sapiens OX=9606 GN=HSPH1 PE=1 SV=1	0	FALSE	159.983	43	28	158	24	858	96.8	5.39	170.4	28	2	0.989	1.795	1.622	0.948046	0.800262	0.879658	43.55	54.21	50.52	8.10349e+06	8.03385e+06	4.23789e+06	16.04	19.58	53.54	High	High	High	High	High	High	High	High	High	High	High	High	1
High	Master Protein	P22234	Multifunctional protein ADE2 OS=Homo sapiens OX=9606 GN=PAICS PE=1 SV=3	0	FALSE	159.889	53	24	222	24	425	47	7.23	392.12	24	0	0.85	1.629	1.427	0.669055	0.980644	0.946516	62.96	54.6	62.61	1.94946e+07	2.03672e+07	1.18179e+07	9.97	19.18	36.95	High	High	High	High	High	High	High	High	High	High	High	High	1	Met-loss+Acetyl [N-Term]
High	Master Protein	P67936	Tropomyosin alpha-4 chain OS=Homo sapiens OX=9606 GN=TPM4 PE=1 SV=3	0	FALSE	159.604	60	22	149	12	248	28.5	4.69	314.57	22	10	0.977	1.875	1.657	0.972284	0.641366	0.814886	78.57	54.8	68.68	1.19491e+07	1.3797e+07	5.77359e+06	12.41	26.45	39.07	High	High	High	High	High	High	High	High	High	High	High	High	1	Met-loss+Acetyl [N-Term]
High	Master Protein	Q08945	FACT complex subunit SSRP1 OS=Homo sapiens OX=9606 GN=SSRP1 PE=1 SV=1	0	FALSE	159.231	38	28	187	28	709	81	6.87	319.62	28	0	0.902	1.694	1.594	0.903425	0.927744	0.919814	47.38	56.68	63.37	1.60796e+07	1.49533e+07	8.8233e+06	11.98	22.64	48.99	High	High	High	High	High	High	High	High	High	High	High	High	1	Met-loss+Acetyl [N-Term]
High	Master Protein	Q16576	Histone-binding protein RBBP7 OS=Homo sapiens OX=9606 GN=RBBP7 PE=1 SV=1	0	FALSE	158.5	52	17	127	9	425	47.8	5.05	237.71	17	0	1.008	2.349	1.841	0.898506	0.0199333	0.444097	51.03	72.16	62.27	8.82513e+06	8.99433e+06	4.14733e+06	15.16	12.11	54.56	High	High	High	High	High	High	High	High	High	High	High	High	1
High	Master Protein	Q9UMS4	Pre-mRNA-processing factor 19 OS=Homo sapiens OX=9606 GN=PRPF19 PE=1 SV=1	0	FALSE	157.998	65	19	158	19	504	55.1	6.61	300	19	0	0.911	1.646	1.535	0.935382	0.969337	0.975406	42.66	51.62	58.76	1.19184e+07	1.11193e+07	7.53021e+06	7.91	23.05	37.7	High	High	High	High	High	High	High	High	High	High	High	High	1	Met-loss+Acetyl [N-Term]
High	Master Protein	Q13310	Polyadenylate-binding protein 4 OS=Homo sapiens OX=9606 GN=PABPC4 PE=1 SV=1	0	FALSE	157.689	41	27	203	15	644	70.7	9.26	312.86	27	0	1.03	1.589	1.598	0.810442	0.998405	0.916955	47.03	41.85	56.08	6.87378e+06	6.71556e+06	3.62732e+06	7.82	17.2	50.52	High	High	High	High	High	High	High	High	High	High	High	High	1
High	Master Protein	Q9NZI8	Insulin-like growth factor 2 mRNA-binding protein 1 OS=Homo sapiens OX=9606 GN=IGF2BP1 PE=1 SV=2	0	FALSE	157.669	45	23	200	22	577	63.4	9.2	311.64	23	1	0.975	1.382	1.366	0.97484	0.70627	0.851587	28.58	36.42	40.46	1.74222e+07	1.81647e+07	1.2051e+07	10.72	12.58	33.4	High	High	High	High	High	High	High	High	High	High	High	High	1
High	Master Protein	P10412	Histone H1.4 OS=Homo sapiens OX=9606 GN=H1-4 PE=1 SV=2	0	FALSE	157.286	48	18	341	6	219	21.9	11.03	734.49	18	12	1.287	1.189	1.554	0.00969703	0.138771	0.958464	65.59	77.41	53.55	3.13397e+08	3.51541e+08	2.50451e+08	13.75	18.93	23.29	High	High	High	High	High	High	High	High	High	High	High	High	1	Met-loss [N-Term]; Met-loss+Acetyl [N-Term]
High	Master Protein	O75475	PC4 and SFRS1-interacting protein OS=Homo sapiens OX=9606 GN=PSIP1 PE=1 SV=1	0	FALSE	156.731	56	27	162	27	530	60.1	9.13	181.08	27	0	0.899	1.632	1.492	0.897874	0.980644	0.998238	44.98	48.53	57.57	1.42726e+07	1.33887e+07	8.15467e+06	10.34	23.35	26.23	High	High	High	High	High	High	High	High	High	High	High	High	1
High	Master Protein	Q9Y4L1	Hypoxia up-regulated protein 1 OS=Homo sapiens OX=9606 GN=HYOU1 PE=1 SV=1	0	FALSE	156.676	37	27	145	27	999	111.3	5.22	136.26	27	0	0.84	1.794	1.456	0.676095	0.807537	0.984788	46	54.12	54.46	6.6136e+06	5.92989e+06	3.45649e+06	12.05	18.5	34.38	High	High	High	High	High	High	High	High	High	High	High	High	1
High	Master Protein	P21796	Voltage-dependent anion-selective channel protein 1 OS=Homo sapiens OX=9606 GN=VDAC1 PE=1 SV=2	0	FALSE	156.316	73	16	226	15	283	30.8	8.54	427.41	16	1	0.927	1.796	1.512	0.972284	0.799918	0.990715	49.53	67.21	71.37	3.7851e+07	3.59446e+07	2.3183e+07	12.95	25.33	35.1	High	High	High	High	High	High	High	High	High	High	High	High	1	Met-loss+Acetyl [N-Term]
High	Master Protein	P54577	Tyrosine--tRNA ligase, cytoplasmic OS=Homo sapiens OX=9606 GN=YARS1 PE=1 SV=4	0	FALSE	155.706	56	30	179	30	528	59.1	7.05	249.11	30	0	0.793	1.591	1.291	0.265601	0.998405	0.689737	45.82	43.83	57.73	1.32892e+07	1.01712e+07	7.76013e+06	13.96	23.78	37.71	High	High	High	High	High	High	High	High	High	High	High	High	1	Met-loss+Acetyl [N-Term]
High	Master Protein	Q14157	Ubiquitin-associated protein 2-like OS=Homo sapiens OX=9606 GN=UBAP2L PE=1 SV=2	0	FALSE	155.283	35	21	129	21	1087	114.5	7.11	219.59	21	0	1.01	1.416	1.427	0.892829	0.795111	0.946516	44.28	40.88	50.52	1.42596e+07	1.32343e+07	8.89352e+06	11.59	27.5	51.64	High	High	High	High	High	High	High	High	High	High	High	High	1
High	Master Protein	P26358	DNA (cytosine-5)-methyltransferase 1 OS=Homo sapiens OX=9606 GN=DNMT1 PE=1 SV=2	0	FALSE	155.103	25	34	169	34	1616	183.1	7.75	196.82	34	0	0.883	1.57	1.321	0.872893	0.984084	0.76703	37.15	38.46	43.46	7.94973e+06	6.75295e+06	4.35887e+06	14.95	17.57	35.87	High	High	High	High	High	High	High	High	High	High	High	High	1
High	Master Protein	Q8TEM1	Nuclear pore membrane glycoprotein 210 OS=Homo sapiens OX=9606 GN=NUP210 PE=1 SV=3	0	FALSE	152.077	24	30	159	30	1887	205	6.81	210.47	30	0	0.93	1.372	1.307	0.981371	0.705003	0.754372	39	38.35	40.01	6.7276e+06	5.94403e+06	3.70158e+06	11.94	18.43	41.69	High	High	High	High	High	High	High	High	High	High	High	High	1
High	Master Protein	Q9H0A0	RNA cytidine acetyltransferase OS=Homo sapiens OX=9606 GN=NAT10 PE=1 SV=2	0	FALSE	152.062	37	34	155	34	1025	115.7	8.27	163.56	34	0	0.865	1.327	1.229	0.758674	0.554058	0.492182	42.95	39.84	46.25	8.66334e+06	7.3768e+06	5.96638e+06	10.3	20.02	35.14	High	High	High	High	High	High	High	High	High	High	High	High	1
High	Master Protein	P13645	Keratin, type I cytoskeletal 10 OS=Homo sapiens OX=9606 GN=KRT10 PE=1 SV=6	0	TRUE	152.008	38	24	107	19	584	58.8	5.21	196.07	24	5	0.351	2.939	1.219	3.1559e-16	1.39962e-05	0.48543	103.45	119.51	83.5	1.3083e+07	4.48604e+06	5.15496e+06	154.91	84.94	86.58	High	High	High	High	High	High	High	High	High	High	Peak Found	High	1
High	Master Protein	P62424	60S ribosomal protein L7a OS=Homo sapiens OX=9606 GN=RPL7A PE=1 SV=2	0	FALSE	151.834	45	19	236	19	266	30	10.61	444.96	19	0	0.874	1.36	1.213	0.803298	0.644107	0.435556	35.59	43.81	53.55	4.60121e+07	4.58992e+07	3.51085e+07	7.72	15.34	44.52	High	High	High	High	High	High	High	High	High	High	High	High	1
High	Master Protein	Q9UJS0	Calcium-binding mitochondrial carrier protein Aralar2 OS=Homo sapiens OX=9606 GN=SLC25A13 PE=1 SV=2	0	FALSE	151.177	45	26	167	18	675	74.1	8.62	272.49	26	8	0.942	1.624	1.535	0.989133	0.983577	0.975406	31.17	41.16	46.92	8.94852e+06	9.07457e+06	5.04888e+06	11.65	16.4	47.69	High	High	High	High	High	High	High	High	High	High	High	High	1
High	Master Protein	Q9NYF8	Bcl-2-associated transcription factor 1 OS=Homo sapiens OX=9606 GN=BCLAF1 PE=1 SV=2	0	FALSE	151.079	29	27	164	26	920	106.1	9.98	194	27	0	1.08	1.432	1.548	0.595127	0.837088	0.965198	48.8	44.39	57.04	1.19842e+07	1.45547e+07	7.1538e+06	17.37	18.63	43.46	High	High	High	High	High	High	High	High	High	High	High	High	1
High	Master Protein	Q12905	Interleukin enhancer-binding factor 2 OS=Homo sapiens OX=9606 GN=ILF2 PE=1 SV=2	0	FALSE	150.517	61	19	171	19	390	43	5.26	300.19	19	0	1.01	1.542	1.552	0.892829	0.965978	0.961787	33.07	44.46	57.23	2.21069e+07	2.3436e+07	1.37453e+07	14.62	15.68	37.26	High	High	High	High	High	High	High	High	High	High	High	High	1
High	Master Protein	P08865	40S ribosomal protein SA OS=Homo sapiens OX=9606 GN=RPSA PE=1 SV=4	0	FALSE	150.443	64	17	173	17	295	32.8	4.87	336.46	17	0	1.073	2.056	1.746	0.631133	0.259247	0.665088	47.6	62.92	68.09	3.06887e+07	3.2854e+07	2.07089e+07	14.06	11.06	26.05	High	High	High	High	High	High	High	High	High	High	High	High	1	Met-loss+Acetyl [N-Term]
High	Master Protein	Q4VCS5	Angiomotin OS=Homo sapiens OX=9606 GN=AMOT PE=1 SV=1	0	FALSE	150.43	36	30	131	30	1084	118	7.64	169.34	30	0	1.073	1.452	1.432	0.628027	0.875454	0.951349	44.01	43.16	43	5.80224e+06	6.60874e+06	4.02161e+06	12.81	15.71	48.86	High	High	High	High	High	High	High	High	High	High	High	High	1
High	Master Protein	P36551	Oxygen-dependent coproporphyrinogen-III oxidase, mitochondrial OS=Homo sapiens OX=9606 GN=CPOX PE=1 SV=3	0	FALSE	150.134	46	19	147	19	454	50.1	8.25	199.59	19	0	1.022	1.851	1.581	0.847068	0.694543	0.910293	40.34	60.05	59.8	5.95741e+06	5.83122e+06	3.38697e+06	12.91	8.1	51.66	High	High	High	High	High	High	High	High	High	High	High	High	1
High	Master Protein	P26038	Moesin OS=Homo sapiens OX=9606 GN=MSN PE=1 SV=3	0	FALSE	149.985	58	33	189	23	577	67.8	6.4	210.85	33	11	1.016	1.444	1.469	0.879452	0.853048	0.983603	51.82	57.76	62.63	1.06756e+07	1.06011e+07	9.24031e+06	15.53	16	29.65	High	High	High	High	High	High	High	High	High	High	High	High	1
High	Master Protein	P31930	Cytochrome b-c1 complex subunit 1, mitochondrial OS=Homo sapiens OX=9606 GN=UQCRC1 PE=1 SV=3	0	FALSE	149.484	53	19	163	18	480	52.6	6.37	306.28	19	1	1.02	1.748	1.734	0.867148	0.877254	0.688835	37.86	47.24	54.07	1.45367e+07	1.43146e+07	7.68686e+06	8.62	19.19	36.23	High	High	High	High	High	High	High	High	High	High	High	High	1
High	Master Protein	Q99613	Eukaryotic translation initiation factor 3 subunit C OS=Homo sapiens OX=9606 GN=EIF3C PE=1 SV=1	0	FALSE	149.167	26	27	177	27	913	105.3	5.68	328.27	27	0	0.938	1.542	1.427	0.981371	0.965978	0.94557	35.04	51.79	49.27	1.27328e+07	1.16481e+07	7.92643e+06	12.32	21.89	47.19	High	High	High	High	High	High	High	High	High	High	High	High	1
High	Master Protein	P14314	Glucosidase 2 subunit beta OS=Homo sapiens OX=9606 GN=PRKCSH PE=1 SV=2	0	FALSE	148.984	52	23	149	23	528	59.4	4.41	215.84	23	0	0.869	2.029	1.586	0.767348	0.312767	0.928432	61.63	67.41	62.26	1.83772e+07	1.97375e+07	1.06854e+07	12.49	19.35	48.94	High	High	High	High	High	High	High	High	High	High	High	High	1
High	Master Protein	P62701	40S ribosomal protein S4, X isoform OS=Homo sapiens OX=9606 GN=RPS4X PE=1 SV=2	0	FALSE	148.91	71	24	239	24	263	29.6	10.15	344.91	24	0	0.931	1.527	1.387	0.977301	0.953718	0.892121	49.32	67.85	60.29	4.95195e+07	4.40211e+07	3.20762e+07	13.09	15.03	31.82	High	High	High	High	High	High	High	High	High	High	High	High	1
High	Master Protein	Q5JTH9	RRP12-like protein OS=Homo sapiens OX=9606 GN=RRP12 PE=1 SV=2	0	FALSE	148.669	30	30	157	29	1297	143.6	8.75	174.74	30	1	0.935	1.492	1.422	0.981371	0.918808	0.942588	37.83	43.06	49.7	8.88368e+06	8.16091e+06	6.13787e+06	12.2	16.93	43.61	High	High	High	High	High	High	High	High	High	High	High	High	1
High	Master Protein	P19367	Hexokinase-1 OS=Homo sapiens OX=9606 GN=HK1 PE=1 SV=3	0	FALSE	148.175	35	31	178	28	917	102.4	6.8	250.81	31	3	0.958	1.482	1.338	0.994398	0.908559	0.808811	40.7	48.28	43.83	9.13929e+06	8.89583e+06	6.1532e+06	12.41	16.53	38.85	High	High	High	High	High	High	High	High	High	High	High	High	1
High	Master Protein	Q99460	26S proteasome non-ATPase regulatory subunit 1 OS=Homo sapiens OX=9606 GN=PSMD1 PE=1 SV=2	0	FALSE	147.984	37	24	157	24	953	105.8	5.39	198.47	24	0	0.945	1.741	1.657	0.999479	0.89041	0.795424	45.18	55.51	50.83	5.68853e+06	5.4303e+06	3.10093e+06	8.73	21.91	59.47	High	High	High	High	High	High	High	High	High	High	High	High	1
High	Master Protein	P63010	AP-2 complex subunit beta OS=Homo sapiens OX=9606 GN=AP2B1 PE=1 SV=1	0	FALSE	147.822	42	33	178	17	937	104.5	5.38	212.49	33	16	0.857	1.569	1.44	0.722568	0.983577	0.958464	46	48.44	47.13	9.00412e+06	7.57429e+06	5.21e+06	17.39	18.59	42.33	High	High	High	High	High	High	High	High	High	High	High	High	1
High	Master Protein	P00367	Glutamate dehydrogenase 1, mitochondrial OS=Homo sapiens OX=9606 GN=GLUD1 PE=1 SV=2	0	FALSE	146.894	42	20	142	20	558	61.4	7.8	266.91	20	0	0.96	1.795	1.59	0.990887	0.801986	0.922907	41.42	51.05	56.94	1.41837e+07	1.40696e+07	6.67773e+06	11.16	20.45	49.41	High	High	High	High	High	High	High	High	High	High	High	High	1
High	Master Protein	P49790	Nuclear pore complex protein Nup153 OS=Homo sapiens OX=9606 GN=NUP153 PE=1 SV=2	0	FALSE	146.832	32	33	137	33	1475	153.8	8.73	128.94	33	0	0.953	1.515	1.404	0.993501	0.940888	0.94557	34.11	41.61	39.04	4.6673e+06	4.36864e+06	2.71432e+06	11.71	11.99	38.39	High	High	High	High	High	High	High	High	High	High	High	High	1
High	Master Protein	P28838	Cytosol aminopeptidase OS=Homo sapiens OX=9606 GN=LAP3 PE=1 SV=3	0	FALSE	146.088	59	24	156	24	519	56.1	7.93	203.13	24	0	1.064	1.551	1.556	0.667562	0.9801	0.958464	37.36	46.25	47.47	6.19441e+06	6.92297e+06	3.99463e+06	18.75	19.76	46.29	High	High	High	High	High	High	High	High	High	High	High	High	1
High	Master Protein	Q16643	Drebrin OS=Homo sapiens OX=9606 GN=DBN1 PE=1 SV=4	0	FALSE	145.929	46	24	132	24	649	71.4	4.45	218.6	24	0	1.025	1.554	1.589	0.836443	0.977943	0.923955	43.12	48.04	51.6	8.07987e+06	7.35706e+06	4.29267e+06	15.68	22.53	17.2	High	High	High	High	High	High	High	High	High	High	High	High	1	Met-loss+Acetyl [N-Term]
High	Master Protein	Q9BZE4	Nucleolar GTP-binding protein 1 OS=Homo sapiens OX=9606 GN=GTPBP4 PE=1 SV=3	0	FALSE	145.775	40	23	146	23	634	73.9	9.5	236.64	23	0	0.839	1.512	1.19	0.593215	0.940888	0.343893	41.02	51.64	45.39	9.05257e+06	7.63144e+06	4.92074e+06	11.64	18.19	39.45	High	High	High	High	High	High	High	High	High	High	High	High	1	Met-loss+Acetyl [N-Term]
High	Master Protein	P04844	Dolichyl-diphosphooligosaccharide--protein glycosyltransferase subunit 2 OS=Homo sapiens OX=9606 GN=RPN2 PE=1 SV=3	0	FALSE	145.318	38	20	124	20	631	69.2	5.69	194.68	20	0	0.749	1.84	1.354	0.0813969	0.713761	0.820817	71.04	55.14	58.66	8.88005e+06	6.77543e+06	4.23192e+06	14.48	24.27	44.11	High	High	High	High	High	High	High	High	High	High	High	High	1
High	Master Protein	P31946	14-3-3 protein beta/alpha OS=Homo sapiens OX=9606 GN=YWHAB PE=1 SV=3	0	FALSE	145.286	66	20	186	11	246	28.1	4.83	246.68	20	3	0.79	1.703	1.495	0.254045	0.922107	0.999902	102.81	70.12	83.09	1.13497e+07	1.15531e+07	8.233e+06	17.63	22.69	29.5	High	High	High	High	High	High	High	High	High	High	High	High	1	Acetyl [N-Term]
High	Master Protein	P55084	Trifunctional enzyme subunit beta, mitochondrial OS=Homo sapiens OX=9606 GN=HADHB PE=1 SV=3	0	FALSE	145.229	59	23	148	23	474	51.3	9.41	190.89	23	0	0.939	1.584	1.402	0.981543	0.991689	0.918682	56.2	53.14	64.22	9.32197e+06	8.91286e+06	6.27213e+06	12.69	17.74	31.11	High	High	High	High	High	High	High	High	High	High	High	High	1
High	Master Protein	P62979	Ubiquitin-40S ribosomal protein S27a OS=Homo sapiens OX=9606 GN=RPS27A PE=1 SV=2	0	TRUE	145.098	74	17	388	17	156	18	9.64	625.34	17	0	1.031	1.704	1.703	0.822443	0.920312	0.747683	55.62	71.31	62.04	1.54097e+08	1.4585e+08	7.82411e+07	4.18	12.71	17.7	High	High	High	High	High	High	High	High	High	High	High	High	1
High	Master Protein	P46087	Probable 28S rRNA (cytosine(4447)-C(5))-methyltransferase OS=Homo sapiens OX=9606 GN=NOP2 PE=1 SV=2	0	FALSE	145.012	36	25	162	25	812	89.2	9.23	300.45	25	0	1.019	1.264	1.294	0.869479	0.340473	0.700533	32.02	35.02	39.08	1.28427e+07	1.30993e+07	9.65774e+06	12.48	16.72	39.67	High	High	High	High	High	High	High	High	High	High	High	High	1
High	Master Protein	P42285	Exosome RNA helicase MTR4 OS=Homo sapiens OX=9606 GN=MTREX PE=1 SV=3	0	FALSE	145.01	34	26	130	26	1042	117.7	6.52	144.32	26	0	0.884	1.69	1.473	0.885681	0.931709	0.997112	43.18	48.58	50.22	4.94959e+06	3.97912e+06	2.21143e+06	10.4	21.2	52.03	High	High	High	High	High	High	High	High	High	High	High	High	1	Met-loss+Acetyl [N-Term]
High	Master Protein	P54136	Arginine--tRNA ligase, cytoplasmic OS=Homo sapiens OX=9606 GN=RARS1 PE=1 SV=2	0	FALSE	144.863	48	27	160	27	660	75.3	6.68	226.28	27	0	1.013	1.38	1.362	0.884781	0.703555	0.840825	34.59	41.01	45.97	8.96905e+06	8.50625e+06	5.23024e+06	10.78	16.92	45.96	High	High	High	High	High	High	High	High	High	High	High	High	1
High	Master Protein	P05141	ADP/ATP translocase 2 OS=Homo sapiens OX=9606 GN=SLC25A5 PE=1 SV=7	0	FALSE	144.754	55	21	334	9	298	32.8	9.69	487.22	21	15	0.967	1.442	1.373	0.981371	0.847601	0.865098	42.16	45.73	58.93	1.37875e+08	1.36672e+08	9.74347e+07	10.59	18.29	28.04	High	High	High	High	High	High	High	High	High	High	High	High	1	Met-loss+Acetyl [N-Term]
High	Master Protein	Q92922	SWI/SNF complex subunit SMARCC1 OS=Homo sapiens OX=9606 GN=SMARCC1 PE=1 SV=3	0	FALSE	144.69	30	24	145	16	1105	122.8	5.76	209.44	24	8	1.043	1.75	1.748	0.758674	0.8708	0.622467	40.74	58.7	67.75	6.10827e+06	6.70795e+06	2.54913e+06	10.78	17.87	47.66	High	High	High	High	High	High	High	High	High	High	High	High	1	Met-loss+Acetyl [N-Term]
High	Master Protein	P30041	Peroxiredoxin-6 OS=Homo sapiens OX=9606 GN=PRDX6 PE=1 SV=3	0	FALSE	144.405	76	19	192	19	224	25	6.38	279.22	19	0	1.047	2.194	1.886	0.754663	0.0905612	0.333699	57.62	65.16	71.64	2.15357e+07	2.09683e+07	1.13286e+07	9.78	23.71	33.35	High	High	High	High	High	High	High	High	High	High	High	High	1	Met-loss [N-Term]
High	Master Protein	P37802	Transgelin-2 OS=Homo sapiens OX=9606 GN=TAGLN2 PE=1 SV=3	0	FALSE	144.286	75	15	211	15	199	22.4	8.25	305.51	15	0	0.966	1.427	1.426	0.981371	0.820169	0.94557	40.68	50.27	56.07	2.9959e+07	3.30868e+07	1.96839e+07	14.22	18.42	33.33	High	High	High	High	High	High	High	High	High	High	High	High	1
High	Master Protein	P09622	Dihydrolipoyl dehydrogenase, mitochondrial OS=Homo sapiens OX=9606 GN=DLD PE=1 SV=2	0	FALSE	144.155	40	18	146	18	509	54.1	7.85	261.36	18	0	0.831	1.463	1.296	0.538844	0.887263	0.703358	41.46	53.19	49.86	1.65107e+07	1.47698e+07	1.03123e+07	12.99	15.43	28.21	High	High	High	High	High	High	High	High	High	High	High	High	1
High	Master Protein	Q92900	Regulator of nonsense transcripts 1 OS=Homo sapiens OX=9606 GN=UPF1 PE=1 SV=2	0	FALSE	143.922	35	29	130	29	1129	124.3	6.61	118.26	29	0	0.891	1.487	1.247	0.91305	0.915635	0.589068	36.71	37.41	47.38	5.3074e+06	4.71291e+06	2.76655e+06	7.87	15.07	51.88	High	High	High	High	High	High	High	High	High	High	High	High	1
High	Master Protein	P07737	Profilin-1 OS=Homo sapiens OX=9606 GN=PFN1 PE=1 SV=2	0	FALSE	143.51	96	17	173	17	140	15	8.27	285.57	17	0	0.911	1.41	1.465	0.935382	0.785961	0.98119	66.2	77.33	72.34	3.08284e+07	2.97258e+07	2.05624e+07	11.51	12.02	38.72	High	High	High	High	High	High	High	High	High	High	High	High	1	Met-loss+Acetyl [N-Term]
High	Master Protein	P05387	60S acidic ribosomal protein P2 OS=Homo sapiens OX=9606 GN=RPLP2 PE=1 SV=1	0	FALSE	143.157	81	10	132	10	115	11.7	4.54	315.91	10	0	0.824	2.17	1.798	0.485679	0.110157	0.547685	68.7	63.56	79.12	3.28882e+07	3.03532e+07	1.53023e+07	7.06	28.95	38.29	High	High	High	High	High	High	High	High	High	High	High	High	1
High	Master Protein	P08758	Annexin A5 OS=Homo sapiens OX=9606 GN=ANXA5 PE=1 SV=2	0	TRUE	142.91	67	21	136	20	320	35.9	5.05	165.49	21	1	0.888	2.245	1.912	0.863017	0.0562506	0.285525	65.1	67.01	73.74	1.19865e+07	1.25437e+07	5.48394e+06	9.27	19.09	44.96	High	High	High	High	High	High	High	High	High	High	High	High	1
High	Master Protein	Q96I24	Far upstream element-binding protein 3 OS=Homo sapiens OX=9606 GN=FUBP3 PE=1 SV=2	0	FALSE	142.356	67	27	149	25	572	61.6	8.38	190.43	27	1	1.065	1.466	1.54	0.678208	0.89041	0.972412	37.15	50.8	51.76	9.16318e+06	9.45039e+06	5.54754e+06	7.91	11.6	44.93	High	High	High	High	High	High	High	High	High	High	High	High	1	Met-loss+Acetyl [N-Term]
High	Master Protein	O95202	Mitochondrial proton/calcium exchanger protein OS=Homo sapiens OX=9606 GN=LETM1 PE=1 SV=1	0	FALSE	142.335	40	27	124	27	739	83.3	6.7	177.86	27	0	0.871	1.674	1.545	0.831835	0.953966	0.950738	52.9	49.68	61.7	6.11636e+06	5.98398e+06	3.14358e+06	12.62	13.53	44.11	High	High	High	High	High	High	High	High	High	High	High	High	1
High	Master Protein	O15042	U2 snRNP-associated SURP motif-containing protein OS=Homo sapiens OX=9606 GN=U2SURP PE=1 SV=2	0	FALSE	141.623	33	26	134	26	1029	118.2	8.47	183.95	26	0	1.073	1.442	1.46	0.616835	0.847923	0.977183	40.88	49.63	45.34	7.28498e+06	8.17276e+06	5.00065e+06	9.51	16.91	50.75	High	High	High	High	High	High	High	High	High	High	High	High	1
High	Master Protein	P09211	Glutathione S-transferase P OS=Homo sapiens OX=9606 GN=GSTP1 PE=1 SV=2	0	TRUE	141.357	62	12	142	12	210	23.3	5.64	223.34	12	0	0.864	2.121	1.436	0.743454	0.16349	0.956028	56.2	75.33	85.91	1.93464e+07	1.65697e+07	1.15689e+07	5.74	23.59	32.45	High	High	High	High	High	High	High	High	High	High	High	High	1	Met-loss [N-Term]
High	Master Protein	Q14008	Cytoskeleton-associated protein 5 OS=Homo sapiens OX=9606 GN=CKAP5 PE=1 SV=3	0	FALSE	141.327	20	32	152	32	2032	225.4	7.8	147.67	32	0	0.943	1.667	1.472	0.999894	0.953718	0.999902	41.83	46.8	46.21	4.70391e+06	4.59452e+06	2.26745e+06	10.85	22.51	28.89	High	High	High	High	High	High	High	High	High	High	High	High	1
High	Master Protein	P35637	RNA-binding protein FUS OS=Homo sapiens OX=9606 GN=FUS PE=1 SV=1	0	FALSE	140.668	17	11	176	9	526	53.4	9.36	331.28	11	2	1.06	1.751	1.74	0.711848	0.871104	0.676789	53.19	52.14	66	2.8121e+07	2.83244e+07	1.82974e+07	16.68	12.18	41.39	High	High	High	High	High	High	High	High	High	High	High	High	1
High	Master Protein	Q96PK6	RNA-binding protein 14 OS=Homo sapiens OX=9606 GN=RBM14 PE=1 SV=2	0	FALSE	140.331	45	23	142	23	669	69.4	9.67	226.25	23	0	0.95	1.473	1.414	0.999479	0.900597	0.930913	28.06	39	39.21	1.42911e+07	1.34809e+07	9.19304e+06	10.26	22.97	38.13	High	High	High	High	High	High	High	High	High	High	High	High	1
High	Master Protein	P23396	40S ribosomal protein S3 OS=Homo sapiens OX=9606 GN=RPS3 PE=1 SV=2	0	FALSE	140.299	81	24	254	24	243	26.7	9.66	472.43	24	0	0.825	1.536	1.191	0.498541	0.960287	0.348453	48.21	49.4	61.22	4.61043e+07	3.65727e+07	3.29098e+07	15.2	23.5	36.38	High	High	High	High	High	High	High	High	High	High	High	High	1
High	Master Protein	Q96E39	RNA binding motif protein, X-linked-like-1 OS=Homo sapiens OX=9606 GN=RBMXL1 PE=1 SV=1	0	FALSE	140.215	51	25	254	4	390	42.1	9.89	343.14	25	0	1.01	1.563	1.503	0.91305	0.980644	0.94047	31.27	30.54	34.98	737542	736480	541463	13.55	5.31	25.03	High	Peak Found	High	High	High	High	High	High	High	High	High	High	1	Met-loss+Acetyl [N-Term]
High	Master Protein	O14979	Heterogeneous nuclear ribonucleoprotein D-like OS=Homo sapiens OX=9606 GN=HNRNPDL PE=1 SV=3	0	FALSE	139.578	33	18	156	16	420	46.4	9.57	270.19	18	0	0.986	2.277	2.375	0.956441	0.041427	0.00311501	84.75	79.54	70.76	1.33528e+07	1.83646e+07	5.83595e+06	3.93	15.36	53.09	High	High	High	High	High	High	High	High	High	High	High	High	1
High	Master Protein	P41250	Glycine--tRNA ligase OS=Homo sapiens OX=9606 GN=GARS1 PE=1 SV=3	0	FALSE	139.405	47	27	153	27	739	83.1	7.03	140.25	27	0	1	1.413	1.426	0.91811	0.792523	0.94557	48.93	45.74	54.27	9.93459e+06	1.06613e+07	5.92504e+06	7.91	19.95	39.44	High	High	High	High	High	High	High	High	High	High	High	High	1
High	Master Protein	Q15293	Reticulocalbin-1 OS=Homo sapiens OX=9606 GN=RCN1 PE=1 SV=1	0	FALSE	138.065	67	18	78	18	331	38.9	5	137.94	18	0	0.861	2.286	2.471	0.766981	0.0393865	0.000418686	50.94	66.22	85.91	7.12907e+06	6.20074e+06	2.43518e+06	8.7	37.81	64.41	High	High	High	High	High	High	High	High	High	High	High	High	1
High	Master Protein	P30086	Phosphatidylethanolamine-binding protein 1 OS=Homo sapiens OX=9606 GN=PEBP1 PE=1 SV=3	0	FALSE	137.869	78	13	116	13	187	21	7.53	223.46	13	0	0.937	1.965	1.6	0.981371	0.433469	0.913953	58.61	45.8	54.51	1.2595e+07	1.21122e+07	5.62778e+06	12.39	23.57	36.91	High	High	High	High	High	High	High	High	High	High	High	High	1
High	Master Protein	P36873	Serine/threonine-protein phosphatase PP1-gamma catalytic subunit OS=Homo sapiens OX=9606 GN=PPP1CC PE=1 SV=1	0	FALSE	137.291	54	17	147	2	323	37	6.54	215.69	17	0	1.101	1.454	1.634	0.584174	0.926279	0.781915	17.48	64.22	56.63	1.80101e+06	2.00063e+06	1.48116e+06	20.99	14.87	40.42	High	High	High	High	High	High	High	High	High	High	High	High	1	Met-loss+Acetyl [N-Term]
High	Master Protein	O60832	H/ACA ribonucleoprotein complex subunit DKC1 OS=Homo sapiens OX=9606 GN=DKC1 PE=1 SV=3	0	FALSE	136.954	44	22	129	22	514	57.6	9.42	212.76	22	0	0.856	1.575	1.364	0.718364	0.989552	0.847108	34.53	44.35	43.27	1.06828e+07	9.71065e+06	7.10917e+06	18.42	15.66	29.43	High	High	High	High	High	High	High	High	High	High	High	High	1	Met-loss+Acetyl [N-Term]
High	Master Protein	O95347	Structural maintenance of chromosomes protein 2 OS=Homo sapiens OX=9606 GN=SMC2 PE=1 SV=2	0	FALSE	136.856	26	26	136	26	1197	135.6	8.43	218.07	26	0	0.983	1.505	1.444	0.960345	0.930023	0.962901	39.54	43.62	48.14	1.48795e+07	1.34153e+07	1.07866e+07	19.41	33	29.83	High	High	High	High	High	High	High	High	High	High	High	High	1
High	Master Protein	P49915	GMP synthase [glutamine-hydrolyzing] OS=Homo sapiens OX=9606 GN=GMPS PE=1 SV=1	0	FALSE	136.836	47	24	119	24	693	76.7	6.87	122.47	24	0	0.881	1.577	1.457	0.887383	0.989552	0.990715	43.38	62.31	64.26	5.24518e+06	4.69894e+06	3.11137e+06	9.75	17.38	54.29	High	High	High	High	High	High	High	High	High	High	High	Peak Found	1
High	Master Protein	Q7L014	Probable ATP-dependent RNA helicase DDX46 OS=Homo sapiens OX=9606 GN=DDX46 PE=1 SV=2	0	FALSE	136.581	31	29	119	29	1031	117.3	9.29	107.39	29	0	0.97	1.412	1.309	0.97484	0.796826	0.764331	40.83	39.61	46.07	6.13989e+06	5.9297e+06	3.56072e+06	14.52	20.94	34.52	High	High	High	High	High	High	High	High	High	High	High	High	1
High	Master Protein	P16989	Y-box-binding protein 3 OS=Homo sapiens OX=9606 GN=YBX3 PE=1 SV=4	0	FALSE	136.57	68	18	115	12	372	40.1	9.77	179.02	18	0	0.992	1.346	1.13	0.922116	0.643679	0.334071	53.32	51.51	45.36	4.24891e+06	2.91098e+06	1.75791e+06	16.01	27.82	30.43	High	High	High	High	High	High	High	High	High	High	High	High	1	Met-loss+Acetyl [N-Term]
High	Master Protein	P17812	CTP synthase 1 OS=Homo sapiens OX=9606 GN=CTPS1 PE=1 SV=2	0	FALSE	136.089	52	24	122	22	591	66.6	6.46	191.98	24	2	0.847	1.53	1.255	0.711848	0.953718	0.579265	43.98	45.16	44.6	7.34004e+06	7.01593e+06	4.28823e+06	13.07	25.16	51.32	High	High	High	High	High	High	High	High	High	High	High	High	1
High	Master Protein	P45880	Voltage-dependent anion-selective channel protein 2 OS=Homo sapiens OX=9606 GN=VDAC2 PE=1 SV=2	0	FALSE	136.062	68	15	165	15	294	31.5	7.56	327.19	15	0	1.054	1.592	1.613	0.733442	0.998405	0.892282	63.91	61.23	71.32	2.77659e+07	2.62921e+07	1.96677e+07	11.79	20.09	40.17	High	High	High	High	High	High	High	High	High	High	High	High	1	Met-loss+Acetyl [N-Term]
High	Master Protein	P08621	U1 small nuclear ribonucleoprotein 70 kDa OS=Homo sapiens OX=9606 GN=SNRNP70 PE=1 SV=2	0	FALSE	135.97	44	18	130	18	437	51.5	9.94	235.47	18	0	0.966	1.634	1.505	0.981371	0.980644	0.996389	37.78	51.33	43.65	1.51097e+07	1.39099e+07	7.59408e+06	16.07	11.42	35.67	High	High	High	High	High	High	High	High	High	High	High	High	1
High	Master Protein	P17987	T-complex protein 1 subunit alpha OS=Homo sapiens OX=9606 GN=TCP1 PE=1 SV=1	0	FALSE	135.436	46	22	195	22	556	60.3	6.11	274.52	22	0	0.907	1.344	1.274	0.920323	0.590503	0.642948	42.91	41.75	50.1	1.57645e+07	1.5873e+07	1.21141e+07	13.82	19.7	40.4	High	High	High	High	High	High	High	High	High	High	High	High	1	Acetyl [N-Term]
High	Master Protein	Q02878	60S ribosomal protein L6 OS=Homo sapiens OX=9606 GN=RPL6 PE=1 SV=3	0	FALSE	135.128	51	18	169	18	288	32.7	10.58	264.62	18	0	0.927	1.404	1.125	0.970652	0.772097	0.166414	57.31	62.3	67.56	3.94521e+07	3.83773e+07	2.78405e+07	16.55	10.93	29.78	High	High	High	High	High	High	High	High	High	High	High	High	1	Met-loss [N-Term]; Met-loss+Acetyl [N-Term]
High	Master Protein	O75534	Cold shock domain-containing protein E1 OS=Homo sapiens OX=9606 GN=CSDE1 PE=1 SV=2	0	FALSE	134.955	39	28	138	28	798	88.8	6.25	219.02	28	0	0.955	1.36	1.241	0.998605	0.643679	0.534571	37.78	47.24	47.12	8.81864e+06	7.70797e+06	6.35583e+06	14.36	17.37	35.98	High	High	High	High	High	High	High	High	High	High	High	High	1
High	Master Protein	P35606	Coatomer subunit beta' OS=Homo sapiens OX=9606 GN=COPB2 PE=1 SV=2	0	FALSE	134.671	36	24	126	24	906	102.4	5.27	228.16	24	0	0.79	1.557	1.221	0.30686	0.980618	0.461303	40.42	54.69	56.6	8.06589e+06	6.16448e+06	4.74996e+06	16.03	19.85	46.36	High	High	High	High	High	High	High	High	High	High	High	High	1
High	Master Protein	P22695	Cytochrome b-c1 complex subunit 2, mitochondrial OS=Homo sapiens OX=9606 GN=UQCRC2 PE=1 SV=3	0	FALSE	134.598	51	19	130	19	453	48.4	8.63	284.9	19	0	1.032	1.703	1.687	0.820258	0.922901	0.782488	37.24	56.85	55.36	9.29144e+06	1.20231e+07	5.287e+06	10.3	16.76	70.26	High	High	High	High	High	High	High	High	High	High	High	High	1
High	Master Protein	P53618	Coatomer subunit beta OS=Homo sapiens OX=9606 GN=COPB1 PE=1 SV=3	0	FALSE	134.085	41	29	145	29	953	107.1	6.05	151.2	29	0	0.919	1.809	1.627	0.97484	0.776458	0.814514	49.75	49.46	58.15	5.3706e+06	4.32655e+06	2.86026e+06	17.56	21.44	48.58	High	High	High	High	High	High	High	High	High	High	High	High	1	Met-loss+Acetyl [N-Term]
High	Master Protein	P00918	Carbonic anhydrase 2 OS=Homo sapiens OX=9606 GN=CA2 PE=1 SV=2	0	TRUE	133.564	60	14	125	14	260	29.2	7.4	272.3	14	0	1.021	1.559	1.456	0.863088	0.980644	0.975363	39.17	55.83	53.58	2.07589e+07	1.99949e+07	1.23079e+07	11.8	11.55	33.38	High	High	High	High	High	High	High	High	High	High	High	High	1	Met-loss+Acetyl [N-Term]
High	Master Protein	Q86UE4	Protein LYRIC OS=Homo sapiens OX=9606 GN=MTDH PE=1 SV=2	0	FALSE	133.49	44	20	111	20	582	63.8	9.32	201.62	20	0	1.033	1.464	1.382	0.810792	0.888272	0.896538	33.69	32.78	34.65	5.63532e+06	6.1008e+06	3.68751e+06	16.73	12.65	42.27	High	High	High	High	High	High	High	High	High	High	High	High	1
High	Master Protein	P02786	Transferrin receptor protein 1 OS=Homo sapiens OX=9606 GN=TFRC PE=1 SV=2	0	FALSE	133.176	40	25	125	25	760	84.8	6.61	146.35	25	0	0.886	1.624	1.476	0.858671	0.983577	0.98867	37.53	48.49	52.23	8.68739e+06	7.56532e+06	4.67931e+06	14.3	19.63	42.23	High	High	High	High	High	High	High	High	High	High	High	High	1
High	Master Protein	O43242	26S proteasome non-ATPase regulatory subunit 3 OS=Homo sapiens OX=9606 GN=PSMD3 PE=1 SV=2	0	FALSE	133.091	51	23	132	23	534	60.9	8.44	211.16	23	0	0.913	1.633	1.432	0.955619	0.980644	0.950738	46.64	55.98	57.98	7.37398e+06	6.8137e+06	4.30734e+06	16.4	22.2	50.39	High	High	High	High	High	High	High	High	High	High	High	High	1
High	Master Protein	Q07021	Complement component 1 Q subcomponent-binding protein, mitochondrial OS=Homo sapiens OX=9606 GN=C1QBP PE=1 SV=1	0	FALSE	132.884	43	11	160	11	282	31.3	4.84	305.88	11	0	0.828	4.565	2.724	0.520654	3.23248e-16	2.99165e-05	76.16	85.14	70.15	2.60304e+07	1.69137e+07	5.46979e+06	16.41	38.51	35.36	High	High	High	High	High	High	High	High	High	High	High	High	1
High	Master Protein	P50454	Serpin H1 OS=Homo sapiens OX=9606 GN=SERPINH1 PE=1 SV=2	0	FALSE	132.553	59	20	138	20	418	46.4	8.69	217.67	20	0	0.86	1.876	1.705	0.809494	0.647013	0.674638	47.33	63.39	82.04	5.66912e+06	4.86021e+06	2.90705e+06	11.63	26.55	60.66	High	High	High	High	High	High	High	High	High	High	High	High	1
High	Master Protein	Q92621	Nuclear pore complex protein Nup205 OS=Homo sapiens OX=9606 GN=NUP205 PE=1 SV=3	0	FALSE	132.161	16	28	128	28	2012	227.8	6.19	168.16	28	0	0.844	1.823	1.511	0.737009	0.750354	0.975803	37.61	56.31	55.49	5.83314e+06	4.89617e+06	3.00437e+06	11.05	19.28	44.33	High	High	High	High	High	High	High	High	High	High	High	High	1	Met-loss+Acetyl [N-Term]
High	Master Protein	Q9BXP5	Serrate RNA effector molecule homolog OS=Homo sapiens OX=9606 GN=SRRT PE=1 SV=1	0	FALSE	131.849	29	26	137	26	876	100.6	5.96	150.77	26	0	1.032	1.625	1.425	0.811995	0.983577	0.944112	50.82	50.96	50.87	7.89145e+06	7.88098e+06	4.51465e+06	9.41	16.45	39	High	High	High	High	High	High	High	High	High	High	High	High	1
High	Master Protein	Q9Y3F4	Serine-threonine kinase receptor-associated protein OS=Homo sapiens OX=9606 GN=STRAP PE=1 SV=1	0	FALSE	131.733	64	19	110	19	350	38.4	5.12	195.92	19	0	0.807	2.264	1.524	0.356875	0.0470989	0.983603	47.84	76.49	60.58	1.1138e+07	9.69721e+06	5.89884e+06	12.88	15.63	56.16	High	High	High	High	High	High	High	High	High	High	High	High	1
High	Master Protein	Q16658	Fascin OS=Homo sapiens OX=9606 GN=FSCN1 PE=1 SV=3	0	FALSE	131.447	55	23	158	23	493	54.5	7.24	225.24	23	0	0.864	1.403	1.234	0.746927	0.768752	0.512015	38.83	47.19	50.23	1.22239e+07	9.91785e+06	8.81409e+06	11.56	21.03	38.38	High	High	High	High	High	High	High	High	High	High	High	High	1
High	Master Protein	O15371	Eukaryotic translation initiation factor 3 subunit D OS=Homo sapiens OX=9606 GN=EIF3D PE=1 SV=1	0	FALSE	131.267	53	19	120	19	548	63.9	6.05	201.54	19	0	0.986	1.272	1.365	0.956441	0.364956	0.847605	41.33	51.49	49.75	8.91092e+06	8.97977e+06	5.91028e+06	11.79	15.31	34.37	High	High	High	High	High	High	High	High	High	High	High	High	1
High	Master Protein	Q9UJZ1	Stomatin-like protein 2, mitochondrial OS=Homo sapiens OX=9606 GN=STOML2 PE=1 SV=1	0	FALSE	131.191	58	17	122	17	356	38.5	7.39	150.1	17	0	0.953	1.716	1.627	0.99155	0.9096	0.855264	58.1	49.34	71.9	5.94315e+06	6.18211e+06	3.64723e+06	10.15	28.32	31.37	High	High	High	High	High	High	High	High	High	High	High	High	1
High	Master Protein	Q99714	3-hydroxyacyl-CoA dehydrogenase type-2 OS=Homo sapiens OX=9606 GN=HSD17B10 PE=1 SV=3	0	FALSE	131.117	74	15	139	15	261	26.9	7.78	176.62	15	0	0.957	1.64	1.531	0.989441	0.980016	0.980301	34.84	61.44	57.21	7.46979e+06	6.87299e+06	4.32396e+06	11.92	16.11	56.28	High	High	High	High	High	High	High	High	High	High	High	High	1
High	Master Protein	O15067	Phosphoribosylformylglycinamidine synthase OS=Homo sapiens OX=9606 GN=PFAS PE=1 SV=4	0	FALSE	130.725	29	25	100	25	1338	144.6	5.76	85.13	25	0	0.985	1.593	1.486	0.949582	0.999285	0.994041	41.22	47.2	52.57	5.48414e+06	5.09105e+06	2.78557e+06	10.92	23.16	53.41	High	High	High	High	High	High	High	High	High	High	High	High	1
High	Master Protein	Q9Y262	Eukaryotic translation initiation factor 3 subunit L OS=Homo sapiens OX=9606 GN=EIF3L PE=1 SV=1	0	FALSE	130.313	50	23	170	23	564	66.7	6.34	263.66	23	0	0.801	1.727	1.35	0.315997	0.900761	0.814514	42.01	55.46	64.41	1.18277e+07	9.26864e+06	6.46681e+06	15	16.48	36.6	High	High	High	High	High	High	High	High	High	High	High	High	1	Met-loss+Acetyl [N-Term]
High	Master Protein	Q99459	Cell division cycle 5-like protein OS=Homo sapiens OX=9606 GN=CDC5L PE=1 SV=2	0	FALSE	130.116	41	22	123	22	802	92.2	8.18	142.21	22	0	0.993	1.59	1.643	0.92121	0.998405	0.802428	42.86	55.86	59.14	3.55858e+06	4.12702e+06	1.89764e+06	8.69	19.23	43.75	High	High	High	High	High	High	High	High	High	High	High	High	1
High	Master Protein	P62753	40S ribosomal protein S6 OS=Homo sapiens OX=9606 GN=RPS6 PE=1 SV=1	0	FALSE	129.999	32	12	114	12	249	28.7	10.84	254.49	12	0	1.339	1.661	1.965	0.00207912	0.959802	0.197072	91.32	67.63	72.03	1.99551e+07	2.20292e+07	1.35686e+07	10.93	38.03	39.81	High	High	High	High	High	High	High	High	High	High	High	High	1
High	Master Protein	P62136	Serine/threonine-protein phosphatase PP1-alpha catalytic subunit OS=Homo sapiens OX=9606 GN=PPP1CA PE=1 SV=1	0	FALSE	129.583	52	17	134	2	330	37.5	6.33	190.15	17	16	0.967	2.018	2.032	0.981371	0.334497	0.116709	86.16	66.69	81.13	1.15671e+07	1.07222e+07	4.11243e+06	14.35	40.25	70.28	High	High	High	High	High	High	Peak Found	High	High	High	High	Peak Found	1
High	Master Protein	P49419	Alpha-aminoadipic semialdehyde dehydrogenase OS=Homo sapiens OX=9606 GN=ALDH7A1 PE=1 SV=5	0	FALSE	129.446	40	19	105	19	539	58.5	7.99	144.9	19	0	1.003	1.529	1.439	0.902026	0.955863	0.969165	35.62	38.76	39.02	6.51328e+06	6.32e+06	3.44853e+06	10.93	18.59	41.52	High	High	High	High	High	High	High	High	High	High	High	High	1
High	Master Protein	P54652	Heat shock-related 70 kDa protein 2 OS=Homo sapiens OX=9606 GN=HSPA2 PE=1 SV=1	0	FALSE	129.255	20	15	257	1	639	70	5.74	570.12	15	0	1.08	1.389	1.552	0.935382	0.96774	0.975406	31.44	90.78	91.54	24711.1	27614.1	17787.3	23.17	6.85	96.09	Peak Found	Peak Found	Peak Found	Peak Found	Not Found	Peak Found	High	Peak Found	Peak Found	Peak Found	Peak Found	Not Found	1
High	Master Protein	P18754	Regulator of chromosome condensation OS=Homo sapiens OX=9606 GN=RCC1 PE=1 SV=1	0	FALSE	129.179	60	17	136	17	421	44.9	7.52	214.65	17	0	0.994	1.601	1.502	0.936085	0.998405	0.997834	43.55	53.12	55.81	1.32775e+07	1.39594e+07	8.96462e+06	11.82	17.14	44.52	High	High	High	High	High	High	High	High	High	High	High	High	1
High	Master Protein	P30084	Enoyl-CoA hydratase, mitochondrial OS=Homo sapiens OX=9606 GN=ECHS1 PE=1 SV=4	0	FALSE	129.062	52	16	130	16	290	31.4	8.07	267	16	0	0.878	1.753	1.473	0.81461	0.8708	0.985577	54.94	60.58	84.42	1.45342e+07	1.3541e+07	7.81141e+06	10.37	25.82	44.27	High	High	High	High	High	High	High	High	High	High	High	High	1
High	Master Protein	O60841	Eukaryotic translation initiation factor 5B OS=Homo sapiens OX=9606 GN=EIF5B PE=1 SV=4	0	FALSE	128.971	25	24	103	24	1220	138.7	5.49	139.73	24	0	0.83	1.783	1.526	0.65281	0.835923	0.946744	57.02	58.22	55.71	3.93091e+06	3.30349e+06	1.84427e+06	20.51	33.09	53.49	High	High	High	High	High	High	High	High	High	High	High	High	1
High	Master Protein	Q09028	Histone-binding protein RBBP4 OS=Homo sapiens OX=9606 GN=RBBP4 PE=1 SV=3	0	FALSE	128.681	50	18	119	9	425	47.6	4.89	214.71	18	10	0.831	1.825	1.47	0.538741	0.751249	0.983815	61.45	53.84	67	2.41324e+07	2.07661e+07	1.1275e+07	13.73	28.65	38.61	High	High	High	High	High	High	High	High	High	High	High	High	1	Met-loss+Acetyl [N-Term]
High	Master Protein	Q99615	DnaJ homolog subfamily C member 7 OS=Homo sapiens OX=9606 GN=DNAJC7 PE=1 SV=2	0	FALSE	128.572	55	23	127	23	494	56.4	6.96	202.67	23	0	1.077	1.26	1.232	0.616835	0.366835	0.506495	43.16	42.58	45.18	5.95994e+06	6.31592e+06	4.59008e+06	10.04	17.14	34.43	High	High	High	High	High	High	High	High	High	High	High	High	1	Met-loss+Acetyl [N-Term]
High	Master Protein	Q6PKG0	La-related protein 1 OS=Homo sapiens OX=9606 GN=LARP1 PE=1 SV=2	0	FALSE	128.463	41	29	105	29	1096	123.4	8.82	96.67	29	0	0.983	1.413	1.467	0.955296	0.799918	0.999902	44.77	38.07	46.1	3.99122e+06	4.07555e+06	2.38706e+06	7.65	25.32	35.5	High	High	High	High	High	High	High	High	High	High	High	High	1	Met-loss+Acetyl [N-Term]
High	Master Protein	Q6FI13	Histone H2A type 2-A OS=Homo sapiens OX=9606 GN=H2AC18 PE=1 SV=3	0	FALSE	128.29	68	11	338	3	130	14.1	10.9	706.87	11	8	1.371	1.197	1.566	0.000751269	0.156215	0.948847	80.26	74.35	68.21	4.81834e+08	6.22241e+08	4.10991e+08	7.37	15.68	21.23	High	High	High	High	High	High	High	High	High	High	High	High	1
High	Master Protein	P23526	Adenosylhomocysteinase OS=Homo sapiens OX=9606 GN=AHCY PE=1 SV=4	0	FALSE	128.289	53	21	165	20	432	47.7	6.34	282.22	21	1	0.887	1.472	1.343	0.857843	0.899135	0.814514	46.67	51.46	58.18	2.36456e+07	2.20266e+07	1.67045e+07	16.25	17.6	42.5	High	High	High	High	High	High	High	High	High	High	High	High	1	Met-loss+Acetyl [N-Term]
High	Master Protein	O43852	Calumenin OS=Homo sapiens OX=9606 GN=CALU PE=1 SV=2	0	FALSE	127.916	60	16	95	16	315	37.1	4.64	196.99	16	0	0.618	3.103	1.495	2.54233e-05	1.36255e-06	0.999902	68.59	85.59	59.17	1.13674e+07	8.88936e+06	4.32149e+06	15.7	20.8	54.57	High	High	High	High	High	High	High	High	High	High	High	High	1
High	Master Protein	P15311	Ezrin OS=Homo sapiens OX=9606 GN=EZR PE=1 SV=4	0	FALSE	127.44	46	27	192	17	586	69.4	6.27	218.64	27	0	0.945	1.442	1.352	0.999479	0.849829	0.855264	43.65	42.7	39.46	5.51535e+06	5.46016e+06	3.15238e+06	10.75	18.43	30.11	High	High	High	High	High	High	High	High	High	High	High	High	1
High	Master Protein	Q01780	Exosome component 10 OS=Homo sapiens OX=9606 GN=EXOSC10 PE=1 SV=2	0	FALSE	127.189	40	26	116	26	885	100.8	8.46	87.58	26	0	0.979	1.627	1.516	0.956441	0.980644	0.961787	44.99	38.75	46.32	3.71409e+06	3.82656e+06	1.73153e+06	22.08	19.83	37.98	High	High	High	High	High	High	High	High	High	High	High	High	1
High	Master Protein	Q13347	Eukaryotic translation initiation factor 3 subunit I OS=Homo sapiens OX=9606 GN=EIF3I PE=1 SV=1	0	FALSE	127.144	75	18	112	18	325	36.5	5.64	214.38	18	0	0.942	1.513	1.336	0.989016	0.941666	0.80393	50.65	49.48	43.79	1.06398e+07	1.02933e+07	6.78713e+06	14.02	18.7	32.56	High	High	High	High	High	High	High	High	High	High	High	High	1
High	Master Protein	P55786	Puromycin-sensitive aminopeptidase OS=Homo sapiens OX=9606 GN=NPEPPS PE=1 SV=2	0	FALSE	126.987	31	25	117	25	919	103.2	5.72	146.34	25	0	0.896	1.742	1.539	0.905698	0.897024	0.97296	41.12	53.76	57.42	7.57332e+06	7.12238e+06	3.86013e+06	9.41	19.15	58.49	High	High	High	High	High	High	High	High	High	High	High	High	1
High	Master Protein	P31689	DnaJ homolog subfamily A member 1 OS=Homo sapiens OX=9606 GN=DNAJA1 PE=1 SV=2	0	FALSE	126.972	59	20	118	19	397	44.8	7.08	185.71	20	1	1.174	1.539	1.818	0.167402	0.965978	0.500415	49.56	51.52	54.45	6.65401e+06	7.72143e+06	3.87972e+06	9.77	13.03	47.98	High	High	High	High	High	High	High	High	High	High	High	High	1	Met-loss [N-Term]
High	Master Protein	P15531	Nucleoside diphosphate kinase A OS=Homo sapiens OX=9606 GN=NME1 PE=1 SV=1	0	FALSE	126.816	70	11	211	6	152	17.1	6.19	374.01	11	0	0.685	3.26	1.755	0.00318397	1.39491e-07	0.646947	63.03	74.08	73.88	1.30431e+07	7.68368e+06	4.17416e+06	17.11	30.81	59.12	High	High	High	High	High	High	High	High	High	High	High	High	1
High	Master Protein	Q9NVP1	ATP-dependent RNA helicase DDX18 OS=Homo sapiens OX=9606 GN=DDX18 PE=1 SV=2	0	FALSE	126.68	43	22	102	22	670	75.4	9.5	150.25	22	0	1.043	1.767	1.721	0.760716	0.864777	0.715139	42.44	61.86	61.59	7.34274e+06	7.77821e+06	3.72043e+06	14.3	23.95	42.6	High	High	High	High	High	High	High	High	High	High	High	High	1
High	Master Protein	O00116	Alkyldihydroxyacetonephosphate synthase, peroxisomal OS=Homo sapiens OX=9606 GN=AGPS PE=1 SV=1	0	FALSE	126.665	45	22	112	22	658	72.9	7.34	118.07	22	0	0.973	1.671	1.542	0.972721	0.953718	0.944112	38.14	45.48	45.75	4.45901e+06	4.50606e+06	2.35552e+06	10.11	14.92	49.08	High	High	High	High	High	High	High	High	High	High	High	High	1
High	Master Protein	Q5JRX3	Presequence protease, mitochondrial OS=Homo sapiens OX=9606 GN=PITRM1 PE=1 SV=3	0	FALSE	126.614	38	27	123	27	1037	117.3	6.92	117.07	27	0	0.874	2.036	1.766	0.841846	0.293774	0.589564	44.62	60.29	61.69	6.11165e+06	5.56765e+06	2.90407e+06	13.08	19.26	52.13	High	High	High	High	High	High	High	High	High	High	High	High	1
High	Master Protein	Q9UBT2	SUMO-activating enzyme subunit 2 OS=Homo sapiens OX=9606 GN=UBA2 PE=1 SV=2	0	FALSE	126.545	47	24	120	24	640	71.2	5.29	188.39	24	0	0.975	1.5	1.455	0.968345	0.925488	0.974333	41.78	39.13	47.99	7.59955e+06	7.1398e+06	4.30445e+06	11.09	18.11	35.66	High	High	High	High	High	High	High	High	High	High	High	High	1
High	Master Protein	P62241	40S ribosomal protein S8 OS=Homo sapiens OX=9606 GN=RPS8 PE=1 SV=2	0	FALSE	126.418	60	17	158	17	208	24.2	10.32	272.26	17	0	0.76	1.595	1.284	0.110256	0.999183	0.669584	62.11	67.79	78.42	3.1173e+07	2.62334e+07	1.85813e+07	14.64	18.61	44	High	High	High	High	High	High	High	High	High	High	High	High	1
High	Master Protein	P62195	26S proteasome regulatory subunit 8 OS=Homo sapiens OX=9606 GN=PSMC5 PE=1 SV=1	0	FALSE	125.883	58	20	140	18	406	45.6	7.55	180.89	20	2	0.984	1.79	1.613	0.95996	0.811963	0.892282	39.57	44	45.22	2.01025e+07	2.14971e+07	1.22775e+07	15.31	18.03	13.31	High	High	High	High	High	High	High	High	High	High	High	High	1	Met-loss+Acetyl [N-Term]
High	Master Protein	P56192	Methionine--tRNA ligase, cytoplasmic OS=Homo sapiens OX=9606 GN=MARS1 PE=1 SV=2	0	FALSE	125.878	40	26	122	26	900	101.1	6.16	100.87	26	0	0.97	1.566	1.423	0.977301	0.980644	0.958464	33.79	56.73	57.08	5.36107e+06	5.79087e+06	3.73475e+06	9.87	24.33	19.01	High	High	High	High	High	High	High	High	High	High	High	High	1
High	Master Protein	Q15365	Poly(rC)-binding protein 1 OS=Homo sapiens OX=9606 GN=PCBP1 PE=1 SV=2	0	FALSE	125.779	69	15	184	10	356	37.5	7.09	245.71	15	7	1.007	1.478	1.51	0.898836	0.906855	0.993151	31.79	45.83	43.14	2.70957e+07	2.68926e+07	1.74305e+07	14.15	9.03	25.16	High	High	High	High	High	High	High	High	High	High	High	High	1
High	Master Protein	P26639	Threonine--tRNA ligase 1, cytoplasmic OS=Homo sapiens OX=9606 GN=TARS1 PE=1 SV=3	0	FALSE	125.583	45	29	153	29	723	83.4	6.67	127.72	29	0	0.795	1.691	1.342	0.275502	0.930098	0.814514	53.39	51.52	55.71	8.87753e+06	8.07653e+06	5.15978e+06	11.14	21.19	29.77	High	High	High	High	High	High	High	High	High	High	High	High	1
High	Master Protein	Q9Y2J2	Band 4.1-like protein 3 OS=Homo sapiens OX=9606 GN=EPB41L3 PE=1 SV=2	0	FALSE	125.37	26	21	92	20	1087	120.6	5.19	152.36	21	0	0.942	1.496	1.419	0.997487	0.948608	0.984052	41.12	54.85	43.05	3.02436e+06	2.86855e+06	1.69353e+06	10.51	21.43	50.67	High	High	High	High	High	High	High	High	High	High	High	High	1
High	Master Protein	P11177	Pyruvate dehydrogenase E1 component subunit beta, mitochondrial OS=Homo sapiens OX=9606 GN=PDHB PE=1 SV=3	0	FALSE	125.223	55	15	121	15	359	39.2	6.65	192.13	15	0	0.993	1.638	1.494	0.942807	0.978527	0.999594	40.85	54.82	49.07	1.14495e+07	1.12446e+07	6.58239e+06	8.49	23.12	41.77	High	High	High	High	High	High	High	High	High	High	High	High	1
High	Master Protein	Q99623	Prohibitin-2 OS=Homo sapiens OX=9606 GN=PHB2 PE=1 SV=2	0	FALSE	125.118	69	21	203	21	299	33.3	9.83	349.39	21	0	0.987	1.397	1.438	0.955619	0.753783	0.958464	33.5	43.01	45.52	4.40965e+07	4.27983e+07	3.5534e+07	9.18	24.5	25.2	High	High	High	High	High	High	High	High	High	High	High	High	1
High	Master Protein	P62873	Guanine nucleotide-binding protein G(I)/G(S)/G(T) subunit beta-1 OS=Homo sapiens OX=9606 GN=GNB1 PE=1 SV=3	0	FALSE	125.045	72	18	117	11	340	37.4	6	189.46	18	7	0.998	1.448	1.35	0.92121	0.861577	0.814514	58.42	40.69	51.01	1.03311e+07	9.44042e+06	6.12406e+06	10.74	26.77	38.63	High	High	High	High	High	High	High	High	High	High	High	High	1	Met-loss+Acetyl [N-Term]
High	Master Protein	Q8IY81	pre-rRNA 2'-O-ribose RNA methyltransferase FTSJ3 OS=Homo sapiens OX=9606 GN=FTSJ3 PE=1 SV=2	0	FALSE	124.879	36	20	128	20	847	96.5	8.4	115.26	20	0	0.936	1.798	1.974	0.989576	0.806654	0.106009	38.41	55.7	56.26	5.40521e+06	5.43667e+06	2.06278e+06	10.06	26.66	45.23	High	High	High	High	High	High	High	High	High	High	High	High	1
High	Master Protein	Q29RF7	Sister chromatid cohesion protein PDS5 homolog A OS=Homo sapiens OX=9606 GN=PDS5A PE=1 SV=1	0	FALSE	124.818	30	28	104	25	1337	150.7	7.91	59.9	28	3	0.956	1.546	1.301	0.984186	0.967925	0.744	40.12	49.53	41.01	4.38654e+06	5.03966e+06	2.63253e+06	12.59	24.63	53.33	High	High	High	High	High	High	High	High	High	High	High	High	1	Acetyl [N-Term]
High	Master Protein	P51532	Transcription activator BRG1 OS=Homo sapiens OX=9606 GN=SMARCA4 PE=1 SV=2	0	FALSE	124.796	17	24	89	24	1647	184.5	7.88	98.99	24	0	0.937	1.638	1.402	0.993867	0.980644	0.945244	42.59	62.19	58.97	4.84994e+06	4.30291e+06	2.51194e+06	19.79	19.4	46.51	High	High	High	High	High	High	High	High	High	High	High	High	1
High	Master Protein	Q15084	Protein disulfide-isomerase A6 OS=Homo sapiens OX=9606 GN=PDIA6 PE=1 SV=1	0	FALSE	124.722	45	16	147	16	440	48.1	5.08	269.86	16	0	1.049	2.147	2.434	0.747356	0.134012	0.00149995	64.33	64.07	76.62	1.26335e+07	1.45245e+07	5.48969e+06	9.77	25.5	43.18	High	High	High	High	High	High	High	High	High	High	High	High	1
High	Master Protein	P22392	Nucleoside diphosphate kinase B OS=Homo sapiens OX=9606 GN=NME2 PE=1 SV=1	0	FALSE	124.705	78	12	226	7	152	17.3	8.41	353.52	12	6	1.062	1.567	1.715	0.703977	0.983202	0.73134	39.71	65.82	68.29	6.82548e+07	7.59155e+07	4.88506e+07	10.45	14.95	41.28	High	High	High	High	High	High	High	High	High	High	High	High	1
High	Master Protein	Q13423	NAD(P) transhydrogenase, mitochondrial OS=Homo sapiens OX=9606 GN=NNT PE=1 SV=3	0	FALSE	124.677	28	25	141	25	1086	113.8	8.09	189.06	25	0	0.989	1.284	1.283	0.933705	0.393457	0.710649	36.96	38.07	40.42	4.89021e+06	4.96859e+06	4.14397e+06	15.63	14.67	38.58	High	High	High	High	High	High	High	High	High	High	High	High	1
High	Master Protein	Q5T9A4	ATPase family AAA domain-containing protein 3B OS=Homo sapiens OX=9606 GN=ATAD3B PE=1 SV=1	0	FALSE	124.478	38	23	115	6	648	72.5	9.2	185.29	23	0	0.739	2.124	2.241	0.356737	0.32926	0.0439828	54.88	62.12	75.98	455634	648018	281588	8.57	11.68	56.59	High	High	High	High	High	High	High	High	High	High	Peak Found	Not Found	1	Met-loss+Acetyl [N-Term]
High	Master Protein	P18583	Protein SON OS=Homo sapiens OX=9606 GN=SON PE=1 SV=4	0	FALSE	124.434	13	24	107	24	2426	263.7	5.64	128.4	24	0	0.904	1.68	1.28	0.940209	0.948616	0.71401	42.78	48.5	50.06	4.57257e+06	4.15229e+06	2.79565e+06	14.63	15.08	31.69	High	High	High	High	High	High	High	High	High	High	High	High	1
High	Master Protein	O95373	Importin-7 OS=Homo sapiens OX=9606 GN=IPO7 PE=1 SV=1	0	FALSE	124.065	25	22	120	22	1038	119.4	4.82	159.57	22	0	0.959	1.78	1.756	0.985815	0.832752	0.643597	46.61	57.94	64.09	6.74157e+06	7.64624e+06	3.34137e+06	11.66	2.67	42.44	High	High	High	High	High	High	High	High	High	High	High	High	1	Acetyl [N-Term]
High	Master Protein	O75306	NADH dehydrogenase [ubiquinone] iron-sulfur protein 2, mitochondrial OS=Homo sapiens OX=9606 GN=NDUFS2 PE=1 SV=2	0	FALSE	124.051	45	18	113	18	463	52.5	7.55	185.35	18	0	0.954	2.084	2.111	0.999479	0.233506	0.0556471	47.91	61.64	62.44	9.00272e+06	9.23618e+06	2.67488e+06	7.98	17.58	70.41	High	High	High	High	High	High	High	High	High	High	High	High	1
High	Master Protein	P62826	GTP-binding nuclear protein Ran OS=Homo sapiens OX=9606 GN=RAN PE=1 SV=3	0	FALSE	123.959	51	14	169	14	216	24.4	7.49	363.85	14	0	0.884	1.485	1.379	0.842545	0.912405	0.878318	49.7	79.9	65.82	5.23606e+07	4.78343e+07	4.1898e+07	15.37	14	31.95	High	High	High	High	High	High	High	High	High	High	High	High	1	Met-loss+Acetyl [N-Term]
High	Master Protein	Q8N163	Cell cycle and apoptosis regulator protein 2 OS=Homo sapiens OX=9606 GN=CCAR2 PE=1 SV=2	0	FALSE	123.83	34	21	123	21	923	102.8	5.22	145.16	21	0	0.919	1.481	1.37	0.96968	0.917121	0.869025	36.13	50.08	44.17	6.25215e+06	6.13186e+06	3.87084e+06	13.84	15.37	35.96	High	High	High	High	High	High	High	High	High	High	High	High	1
High	Master Protein	Q16543	Hsp90 co-chaperone Cdc37 OS=Homo sapiens OX=9606 GN=CDC37 PE=1 SV=1	0	FALSE	122.987	42	17	99	17	378	44.4	5.25	126.85	17	0	1.006	1.683	1.564	0.894148	0.943979	0.950738	67.03	52.14	61.4	7.03547e+06	7.6262e+06	4.15563e+06	14.7	26.5	36.47	High	High	High	High	High	High	High	High	High	High	High	High	1
High	Master Protein	P35232	Prohibitin OS=Homo sapiens OX=9606 GN=PHB PE=1 SV=1	0	FALSE	122.986	77	19	191	19	272	29.8	5.76	341.64	19	0	0.969	1.497	1.422	0.981371	0.922961	0.942588	33.68	43.94	46.2	4.37433e+07	4.16894e+07	2.85873e+07	14.91	16.47	11.99	High	High	High	High	High	High	High	High	High	High	High	High	1
High	Master Protein	P13804	Electron transfer flavoprotein subunit alpha, mitochondrial OS=Homo sapiens OX=9606 GN=ETFA PE=1 SV=1	0	FALSE	122.97	56	17	143	17	333	35.1	8.38	250.97	17	0	1.034	1.621	1.769	0.81195	0.986678	0.615096	35.94	45.65	54.77	1.52445e+07	1.55165e+07	9.34266e+06	15.73	19.85	37.43	High	High	High	High	High	High	High	High	High	High	High	High	1
High	Master Protein	P08195	4F2 cell-surface antigen heavy chain OS=Homo sapiens OX=9606 GN=SLC3A2 PE=1 SV=3	0	FALSE	122.675	40	20	128	20	630	68	5.01	190.1	20	0	1.023	1.671	1.541	0.840691	0.950646	0.956028	57.77	54.57	57.14	6.49115e+06	6.40446e+06	2.90631e+06	12.34	15.18	43.62	High	High	High	High	High	High	High	High	High	High	High	High	1
High	Master Protein	P17480	Nucleolar transcription factor 1 OS=Homo sapiens OX=9606 GN=UBTF PE=1 SV=1	0	FALSE	122.499	35	25	119	25	764	89.4	5.81	133.07	25	0	0.964	1.768	1.615	0.981371	0.851531	0.843173	41.03	54.02	54.37	5.6296e+06	5.67787e+06	2.96003e+06	9.74	20.71	58.84	High	High	High	High	High	High	High	High	High	High	High	High	1	Acetyl [N-Term]
High	Master Protein	Q9BVP2	Guanine nucleotide-binding protein-like 3 OS=Homo sapiens OX=9606 GN=GNL3 PE=1 SV=2	0	FALSE	122.437	46	23	127	23	549	62	9.16	163.76	23	0	0.874	1.481	1.308	0.840691	0.913463	0.740542	43.77	47.87	40.42	6.12281e+06	5.58894e+06	4.57666e+06	16.12	17.47	38.2	High	High	High	High	High	High	High	High	High	High	High	High	1
High	Master Protein	Q9BXJ9	N-alpha-acetyltransferase 15, NatA auxiliary subunit OS=Homo sapiens OX=9606 GN=NAA15 PE=1 SV=1	0	FALSE	122.124	36	26	128	26	866	101.2	7.42	162.34	26	0	0.932	1.357	1.233	0.981371	0.63422	0.507234	51.19	50	47.93	7.28577e+06	6.67441e+06	5.74135e+06	16.2	15.58	18.03	High	High	High	High	High	High	High	High	High	High	High	Peak Found	1
High	Master Protein	P06753	Tropomyosin alpha-3 chain OS=Homo sapiens OX=9606 GN=TPM3 PE=1 SV=2	0	FALSE	122.041	38	15	119	5	285	32.9	4.72	242.01	15	0	0.525	2.081	1.265	2.60697e-08	0.258556	0.723351	78.52	34.05	66.26	4.77784e+06	3.10046e+06	1.98616e+06	13.19	31.45	61.36	High	High	High	High	High	High	High	High	High	High	High	Peak Found	1
High	Master Protein	Q5QNW6	Histone H2B type 2-F OS=Homo sapiens OX=9606 GN=H2BC18 PE=1 SV=3	0	FALSE	122.024	71	14	661	3	126	13.9	10.32	999.01	14	13	1.082	1.462	1.728	0.589829	0.885442	0.701846	46.94	65.22	70.15	1.01108e+09	1.08987e+09	6.51548e+08	12.55	11.68	25.93	High	High	High	High	High	High	High	High	High	High	High	High	1
High	Master Protein	P30048	Thioredoxin-dependent peroxide reductase, mitochondrial OS=Homo sapiens OX=9606 GN=PRDX3 PE=1 SV=3	0	FALSE	122.023	44	12	148	12	256	27.7	7.78	264.66	12	0	1.082	1.418	1.575	0.589829	0.800262	0.94203	45.14	60.37	55.84	2.90267e+07	2.98648e+07	1.69806e+07	13.33	8.98	31.5	High	High	High	High	High	High	High	High	High	High	High	High	1
High	Master Protein	Q96AE4	Far upstream element-binding protein 1 OS=Homo sapiens OX=9606 GN=FUBP1 PE=1 SV=3	0	FALSE	122.008	47	20	151	16	644	67.5	7.61	216.46	20	0	0.986	1.604	1.511	0.949399	0.998405	0.992635	31.33	45.04	42.7	7.30438e+06	7.47125e+06	4.31768e+06	14.14	16.77	32.75	High	High	High	High	High	High	High	High	High	High	High	High	1	Met-loss+Acetyl [N-Term]
High	Master Protein	P25398	40S ribosomal protein S12 OS=Homo sapiens OX=9606 GN=RPS12 PE=1 SV=3	0	FALSE	121.9	79	11	159	11	132	14.5	7.21	292.75	11	0	0.951	1.787	1.696	0.999479	0.818818	0.764331	36.5	63.03	58.68	2.57588e+07	2.57051e+07	1.5602e+07	6.34	15.54	42.45	High	High	High	High	High	High	High	High	High	High	High	High	1	Met-loss+Acetyl [N-Term]
High	Master Protein	O43491	Band 4.1-like protein 2 OS=Homo sapiens OX=9606 GN=EPB41L2 PE=1 SV=1	0	FALSE	121.738	32	23	114	22	1005	112.5	5.44	150.22	23	1	0.953	1.497	1.381	0.989576	0.922945	0.916945	46.11	58.52	49.3	5.26592e+06	5.14434e+06	3.28898e+06	11.98	19.46	31.24	High	High	High	High	High	High	High	High	High	High	High	High	1	Met-loss+Acetyl [N-Term]
High	Master Protein	Q9UBE0	SUMO-activating enzyme subunit 1 OS=Homo sapiens OX=9606 GN=SAE1 PE=1 SV=1	0	FALSE	121.54	70	18	132	18	346	38.4	5.3	175.27	18	0	0.942	1.476	1.437	0.994398	0.906855	0.958464	48.36	60.55	62.78	6.25496e+06	6.43718e+06	3.66526e+06	10.38	15.59	34.22	High	High	High	High	High	High	High	High	High	High	High	High	1	Met-loss [N-Term]; Met-loss+Acetyl [N-Term]
High	Master Protein	P51610	Host cell factor 1 OS=Homo sapiens OX=9606 GN=HCFC1 PE=1 SV=2	0	FALSE	121.4	20	27	133	27	2035	208.6	7.46	116.9	27	0	1.021	1.409	1.403	0.865204	0.779068	0.938077	40.03	44.66	45.92	5.47022e+06	5.86855e+06	3.54983e+06	59	14.58	44.1	High	High	High	High	High	High	High	High	High	High	High	High	1	Met-loss+Acetyl [N-Term]
High	Master Protein	Q14247	Src substrate cortactin OS=Homo sapiens OX=9606 GN=CTTN PE=1 SV=2	0	FALSE	121.364	45	23	100	23	550	61.5	5.4	158.87	23	0	0.833	1.454	1.295	0.690337	0.8708	0.744	65.57	44.26	49.89	5.47876e+06	5.22578e+06	3.8855e+06	12.47	30.96	25.65	High	High	High	High	High	High	High	High	High	High	High	High	1
High	Master Protein	Q9BUF5	Tubulin beta-6 chain OS=Homo sapiens OX=9606 GN=TUBB6 PE=1 SV=1	0	FALSE	121.322	41	13	345	3	446	49.8	4.88	590.75	13	0	0.943	0.912	1.2	0.994402	0.0917514	0.782488	61.28	62.03	50.83	330048	326285	289900	20.77	8.35	94.04	High	High	Peak Found	High	High	High	High	High	High	High	High	Peak Found	1
High	Master Protein	Q8NI36	WD repeat-containing protein 36 OS=Homo sapiens OX=9606 GN=WDR36 PE=1 SV=1	0	FALSE	121.131	30	22	120	22	951	105.3	7.53	174.15	22	0	0.901	1.586	1.314	0.926327	0.989643	0.810402	38.57	46.1	52.38	4.89157e+06	3.86796e+06	2.45825e+06	11.55	20.91	46.54	High	High	High	High	High	High	High	High	High	High	High	High	1
High	Master Protein	Q9H0D6	5'-3' exoribonuclease 2 OS=Homo sapiens OX=9606 GN=XRN2 PE=1 SV=1	0	FALSE	120.73	32	26	135	26	950	108.5	7.47	184.33	26	0	1.031	1.674	1.709	0.810442	0.948608	0.701846	36.37	52.24	55.43	6.68677e+06	6.81477e+06	2.8245e+06	12.68	12.02	54.34	High	High	High	High	High	High	High	High	High	High	High	High	1	Met-loss [N-Term]
High	Master Protein	P41091	Eukaryotic translation initiation factor 2 subunit 3 OS=Homo sapiens OX=9606 GN=EIF2S3 PE=1 SV=3	0	FALSE	120.527	44	17	136	17	472	51.1	8.4	249.65	17	0	0.886	1.536	1.275	0.849986	0.960287	0.643787	41.28	52.24	50.83	1.1902e+07	1.12643e+07	8.24066e+06	11.65	14.93	51.04	High	High	High	High	High	High	High	High	High	High	High	High	1	Met-loss+Acetyl [N-Term]
High	Master Protein	P29966	Myristoylated alanine-rich C-kinase substrate OS=Homo sapiens OX=9606 GN=MARCKS PE=1 SV=4	0	FALSE	120.299	52	12	103	12	332	31.5	4.45	146.84	12	0	0.936	1.685	1.251	0.981371	0.940682	0.56769	83.72	46.38	78.04	8.66765e+06	8.33351e+06	6.13862e+06	15.67	38.19	27.83	High	High	High	High	High	High	High	High	High	High	High	High	1
High	Master Protein	O94906	Pre-mRNA-processing factor 6 OS=Homo sapiens OX=9606 GN=PRPF6 PE=1 SV=1	0	FALSE	119.874	32	27	122	27	941	106.9	8.25	117.32	27	0	0.845	1.62	1.371	0.742024	0.989552	0.894144	38.5	44.92	41.37	5.52769e+06	4.70425e+06	3.17933e+06	17.21	24.86	37.24	High	High	High	High	High	High	High	High	High	High	High	High	1
High	Master Protein	Q16778	Histone H2B type 2-E OS=Homo sapiens OX=9606 GN=H2BC21 PE=1 SV=3	0	FALSE	119.514	69	13	643	0	126	13.9	10.32	941.87	13	2	0.948	2.556	2.332	0.994402	0.0019961	0.00515486	24.85	69.29	56.55	1.03259e+08	1.07632e+08	6.16704e+07	10.93	20.35	36.49	Not Found	Not Found	Not Found	Not Found	Not Found	Not Found	Not Found	Not Found	Not Found	Not Found	Not Found	Not Found	1
High	Master Protein	Q92499	ATP-dependent RNA helicase DDX1 OS=Homo sapiens OX=9606 GN=DDX1 PE=1 SV=2	0	FALSE	119.269	37	24	124	24	740	82.4	7.23	189.54	24	0	0.87	1.691	1.38	0.798254	0.930098	0.879658	43.68	53.35	49.35	8.27306e+06	7.36348e+06	3.90946e+06	14.57	13.33	41.88	High	High	High	High	High	High	High	High	High	High	High	High	1
High	Master Protein	P52209	6-phosphogluconate dehydrogenase, decarboxylating OS=Homo sapiens OX=9606 GN=PGD PE=1 SV=3	0	FALSE	119.255	46	21	138	21	483	53.1	7.23	206.25	21	0	0.923	1.82	1.741	0.964967	0.760435	0.674251	50.19	60.31	51.06	1.52999e+07	1.41619e+07	8.60005e+06	11.36	15.78	39.55	High	High	High	High	High	High	High	High	High	High	High	High	1
High	Master Protein	Q7Z6Z7	E3 ubiquitin-protein ligase HUWE1 OS=Homo sapiens OX=9606 GN=HUWE1 PE=1 SV=3	0	FALSE	118.96	11	30	130	30	4374	481.6	5.22	51.93	30	0	0.999	1.421	1.378	0.909367	0.877928	0.947557	36.42	37.3	39.64	2.46317e+06	2.6393e+06	1.43513e+06	6.26	22.38	44.79	High	High	High	High	High	High	High	High	High	High	High	High	1
High	Master Protein	Q9UHB6	LIM domain and actin-binding protein 1 OS=Homo sapiens OX=9606 GN=LIMA1 PE=1 SV=1	0	FALSE	118.776	38	23	82	23	759	85.2	6.84	123.78	23	0	1.109	1.291	1.361	0.498602	0.414241	0.87832	45.17	37.81	44.69	4.08144e+06	5.04925e+06	3.25181e+06	13.51	13.42	32.45	High	High	High	High	High	High	High	High	High	High	High	High	1
High	Master Protein	P52948	Nuclear pore complex protein Nup98-Nup96 OS=Homo sapiens OX=9606 GN=NUP98 PE=1 SV=4	0	FALSE	118.765	17	26	103	26	1817	197.5	6.4	99.24	26	0	0.976	1.699	1.551	0.968704	0.928314	0.934812	35.59	53.48	53.06	4.58632e+06	4.47035e+06	2.61439e+06	12.14	15.39	40.12	High	High	High	High	High	High	High	High	High	High	High	High	1
High	Master Protein	P23284	Peptidyl-prolyl cis-trans isomerase B OS=Homo sapiens OX=9606 GN=PPIB PE=1 SV=2	0	FALSE	118.752	64	18	207	18	216	23.7	9.41	355.51	18	0	0.941	1.551	1.334	0.984186	0.975879	0.802428	44.79	57.87	50.9	3.14461e+07	3.06224e+07	2.02946e+07	10.68	14.29	39.86	High	High	High	High	High	High	High	High	High	High	High	High	1
High	Master Protein	P27694	Replication protein A 70 kDa DNA-binding subunit OS=Homo sapiens OX=9606 GN=RPA1 PE=1 SV=2	0	FALSE	118.462	43	23	93	23	616	68.1	7.21	91.03	23	0	0.867	1.32	1.093	0.812657	0.535641	0.105621	43.64	47.16	49.01	6.55008e+06	5.56906e+06	4.68053e+06	13.44	19.38	33.12	High	High	High	High	High	High	High	High	High	High	High	High	1	Met-loss [N-Term]
High	Master Protein	P35998	26S proteasome regulatory subunit 7 OS=Homo sapiens OX=9606 GN=PSMC2 PE=1 SV=3	0	FALSE	118.319	58	24	127	24	433	48.6	5.95	140.05	24	0	0.912	1.621	1.399	0.955296	0.984696	0.913646	45.76	46.3	48.8	6.1251e+06	6.69406e+06	4.38463e+06	15.13	18.49	35.97	High	High	High	High	High	High	High	High	High	High	High	High	1	Met-loss [N-Term]
High	Master Protein	Q07955	Serine/arginine-rich splicing factor 1 OS=Homo sapiens OX=9606 GN=SRSF1 PE=1 SV=2	0	FALSE	118.241	56	20	228	20	248	27.7	10.36	393.49	20	0	1.038	1.553	1.482	0.794188	0.977943	0.993151	56.66	50.82	53.64	2.46206e+07	2.44961e+07	1.69857e+07	13.66	18.3	34.52	High	High	High	High	High	High	High	High	High	High	High	High	1
High	Master Protein	P27635	60S ribosomal protein L10 OS=Homo sapiens OX=9606 GN=RPL10 PE=1 SV=4	0	FALSE	117.713	51	14	141	14	214	24.6	10.08	208.61	14	0	0.952	1.533	1.598	0.999894	0.959139	0.916945	52.12	65.2	66.64	2.42405e+07	2.50848e+07	1.69761e+07	15.56	16.95	36.28	High	High	High	High	High	High	High	High	High	High	High	High	1
High	Master Protein	P06493	Cyclin-dependent kinase 1 OS=Homo sapiens OX=9606 GN=CDK1 PE=1 SV=3	0	FALSE	117.575	68	18	138	16	297	34.1	8.4	271.08	18	2	0.949	1.775	1.569	0.996819	0.839227	0.94557	38.4	54.17	62.36	1.18327e+07	1.10143e+07	6.35338e+06	11.27	18.77	55.18	High	High	High	High	High	High	High	High	High	High	High	High	1
High	Master Protein	P18124	60S ribosomal protein L7 OS=Homo sapiens OX=9606 GN=RPL7 PE=1 SV=1	0	FALSE	117.218	59	20	194	20	248	29.2	10.65	319.45	20	0	0.99	1.43	1.433	0.949399	0.82794	0.951349	45.69	50.76	63.92	4.70053e+07	4.40492e+07	3.32419e+07	12.44	17.58	44.08	High	High	High	High	High	High	High	High	High	High	High	High	1	Acetyl [N-Term]
High	Master Protein	P16402	Histone H1.3 OS=Homo sapiens OX=9606 GN=H1-3 PE=1 SV=2	0	FALSE	117.166	39	14	299	3	221	22.3	11.02	661.52	14	0	1.347	1.135	1.715	0.00984633	0.190232	0.615816	52.3	54.72	48.98	1.85234e+06	2.42165e+06	1.3421e+06	20.22	17.61	19.21	High	High	High	Peak Found	High	High	High	High	High	High	High	High	1	Met-loss+Acetyl [N-Term]
High	Master Protein	P30520	Adenylosuccinate synthetase isozyme 2 OS=Homo sapiens OX=9606 GN=ADSS2 PE=1 SV=3	0	FALSE	117.129	46	17	115	17	456	50.1	6.55	124.22	17	0	0.961	2.143	1.976	0.981371	0.186946	0.119599	40.67	67.06	59.95	4.46125e+06	4.58008e+06	1.94939e+06	9.89	17.18	57.78	High	High	High	High	High	High	High	High	High	High	High	Peak Found	1	Met-loss+Acetyl [N-Term]
High	Master Protein	P67775	Serine/threonine-protein phosphatase 2A catalytic subunit alpha isoform OS=Homo sapiens OX=9606 GN=PPP2CA PE=1 SV=1	0	FALSE	117.07	57	15	128	13	309	35.6	5.54	273.62	15	2	0.862	2.081	1.62	0.767348	0.210356	0.848924	60.02	54.95	58.74	6.68806e+06	6.29604e+06	2.18099e+06	13.25	25.32	55.91	High	High	High	High	High	High	High	High	High	High	High	High	1
High	Master Protein	P62917	60S ribosomal protein L8 OS=Homo sapiens OX=9606 GN=RPL8 PE=1 SV=2	0	FALSE	116.993	58	16	156	16	257	28	11.03	290.82	16	0	1.004	1.252	1.184	0.904924	0.300121	0.326444	46.04	39.35	46.62	2.11417e+07	2.18172e+07	1.86804e+07	13.97	15.79	35.99	High	High	High	High	High	High	High	High	High	High	High	High	1
High	Master Protein	P05198	Eukaryotic translation initiation factor 2 subunit 1 OS=Homo sapiens OX=9606 GN=EIF2S1 PE=1 SV=3	0	FALSE	116.899	60	19	128	19	315	36.1	5.08	146.15	19	0	0.941	1.449	1.389	0.986459	0.86258	0.894485	40.97	46.38	54.82	8.35886e+06	8.53254e+06	5.70506e+06	12.62	25.9	36.48	High	High	High	High	High	High	High	High	High	High	High	High	1
High	Master Protein	P12236	ADP/ATP translocase 3 OS=Homo sapiens OX=9606 GN=SLC25A6 PE=1 SV=4	0	FALSE	116.515	61	19	301	2	298	32.8	9.74	405.07	19	4	0.952	1.766	1.797	0.999894	0.847857	0.549337	42.06	58.68	56.65	1.33218e+07	1.30803e+07	6.72114e+06	15.06	25.86	39.24	High	High	High	High	High	High	High	High	High	High	High	High	1	Met-loss+Acetyl [N-Term]; Acetyl [N-Term]
High	Master Protein	P13489	Ribonuclease inhibitor OS=Homo sapiens OX=9606 GN=RNH1 PE=1 SV=2	0	FALSE	115.851	50	18	95	18	461	49.9	4.82	137	18	0	0.819	1.572	1.221	0.58593	0.989552	0.585807	46.83	38.5	49.17	3.60141e+06	3.17686e+06	2.16907e+06	17.25	18.55	38.36	High	High	High	High	High	High	High	High	High	High	High	High	1
High	Master Protein	Q15019	Septin-2 OS=Homo sapiens OX=9606 GN=SEPTIN2 PE=1 SV=1	0	FALSE	115.575	61	15	86	15	361	41.5	6.6	121.17	15	0	0.899	1.678	1.534	0.936261	0.948616	0.958464	42.14	54.96	56.64	5.46385e+06	5.15362e+06	2.96969e+06	12.72	24.86	46.78	High	High	High	High	High	High	High	High	High	High	High	High	1
High	Master Protein	Q9Y3I0	RNA-splicing ligase RtcB homolog OS=Homo sapiens OX=9606 GN=RTCB PE=1 SV=1	0	FALSE	115.545	45	19	111	19	505	55.2	7.23	172.18	19	0	0.955	1.878	1.569	0.990887	0.669164	0.929968	48.31	54.99	52.36	7.70284e+06	6.16713e+06	3.36205e+06	16.29	19.59	46.02	High	High	High	High	High	High	High	High	High	High	High	High	1
High	Master Protein	P49755	Transmembrane emp24 domain-containing protein 10 OS=Homo sapiens OX=9606 GN=TMED10 PE=1 SV=2	0	FALSE	115.514	49	11	83	11	219	25	7.44	170.74	11	0	0.931	1.66	1.764	0.981371	0.959802	0.623796	75.52	66.8	67.37	6.63563e+06	6.72294e+06	3.86462e+06	16.5	17.96	49.21	High	High	High	High	High	High	High	High	High	High	High	High	1
High	Master Protein	O75390	Citrate synthase, mitochondrial OS=Homo sapiens OX=9606 GN=CS PE=1 SV=2	0	FALSE	114.683	45	21	188	21	466	51.7	8.32	250.89	21	0	0.963	1.416	1.317	0.987526	0.795111	0.755642	48.21	50.14	54.13	3.60307e+07	3.40517e+07	2.38082e+07	15.29	13.81	34.36	High	High	High	High	High	High	High	High	High	High	High	High	1
High	Master Protein	P62140	Serine/threonine-protein phosphatase PP1-beta catalytic subunit OS=Homo sapiens OX=9606 GN=PPP1CB PE=1 SV=3	0	FALSE	114.625	48	15	116	3	327	37.2	6.19	176.51	15	0	1.621	1.197	1.347	1.22696e-05	0.40013	0.914342	58.77	69.51	55.43	1.50073e+06	2.27085e+06	1.20893e+06	16.58	15.07	60.19	High	High	High	High	High	High	High	High	High	High	High	High	1
High	Master Protein	Q7L7L0	Histone H2A type 3 OS=Homo sapiens OX=9606 GN=H2AW PE=1 SV=3	0	FALSE	114.523	68	11	305	3	130	14.1	11.05	605.11	11	1	1.794	1.514	2.602	2.63817e-11	0.941666	0.000165389	54.24	81.49	76.15	8.91979e+06	2.21054e+07	8.42547e+06	53.65	9.57	69.83	High	High	High	High	High	High	High	High	High	High	High	High	1
High	Master Protein	P61981	14-3-3 protein gamma OS=Homo sapiens OX=9606 GN=YWHAG PE=1 SV=2	0	FALSE	114.288	66	18	174	11	247	28.3	4.89	230.47	18	0	0.856	1.468	1.327	0.719103	0.896805	0.783713	61.54	47.03	43.2	9.54819e+06	8.74335e+06	6.61089e+06	18.37	24.08	22.86	High	High	High	High	High	High	High	High	High	High	High	High	1	Met-loss+Acetyl [N-Term]
High	Master Protein	Q99873	Protein arginine N-methyltransferase 1 OS=Homo sapiens OX=9606 GN=PRMT1 PE=1 SV=3	0	FALSE	114.19	46	16	135	16	371	42.4	5.35	267.4	16	0	0.614	2.277	1.213	3.20879e-05	0.041427	0.443059	59.62	68.04	67.35	9.77119e+06	5.54313e+06	4.52397e+06	21.46	30.72	57.56	High	High	High	High	High	High	High	High	High	High	High	High	1
High	Master Protein	P30876	DNA-directed RNA polymerase II subunit RPB2 OS=Homo sapiens OX=9606 GN=POLR2B PE=1 SV=1	0	FALSE	114.099	25	21	79	21	1174	133.8	6.87	83.3	21	0	0.992	1.394	1.395	0.933809	0.831787	0.964091	35.45	44.75	41.73	2.60511e+06	2.74179e+06	1.33121e+06	19.31	22.66	55.47	High	High	High	High	High	High	High	High	High	High	High	Peak Found	1
High	Master Protein	O95757	Heat shock 70 kDa protein 4L OS=Homo sapiens OX=9606 GN=HSPA4L PE=1 SV=3	0	FALSE	114.07	38	24	112	18	839	94.5	5.88	133.64	24	1	0.942	1.588	1.449	0.99498	0.993346	0.984052	38.45	61.63	45.44	4.57788e+06	4.33322e+06	3.37678e+06	17.57	19.22	37.73	High	High	High	High	High	High	High	High	High	High	High	High	1
High	Master Protein	P62633	Cellular nucleic acid-binding protein OS=Homo sapiens OX=9606 GN=CNBP PE=1 SV=1	0	FALSE	114.016	66	11	89	11	177	19.5	7.71	190.01	11	0	1.051	1.506	1.763	0.741557	0.930098	0.62521	42.94	36.62	58.4	1.45279e+07	1.55233e+07	1.00171e+07	19.27	16.31	28.73	High	High	High	High	High	High	High	High	High	High	High	High	1	Met-loss+Acetyl [N-Term]
High	Master Protein	P35241	Radixin OS=Homo sapiens OX=9606 GN=RDX PE=1 SV=1	0	FALSE	113.855	49	27	145	17	583	68.5	6.37	132.28	27	0	1.176	1.46	1.672	0.180443	0.908851	0.747683	64.84	66.74	56.12	2.91802e+06	3.88181e+06	2.12708e+06	17.74	18.95	43.97	High	High	High	High	High	High	High	High	High	High	High	Peak Found	1
High	Master Protein	P30837	Aldehyde dehydrogenase X, mitochondrial OS=Homo sapiens OX=9606 GN=ALDH1B1 PE=1 SV=3	0	FALSE	113.812	43	18	110	17	517	57.2	6.8	148.4	18	1	1.096	1.502	1.507	0.553112	0.926279	0.980499	39.55	43.84	42.8	4.19241e+06	5.03309e+06	2.89921e+06	10.94	21.2	45.85	High	High	High	High	High	High	High	High	High	High	High	High	1
High	Master Protein	Q9UHX1	Poly(U)-binding-splicing factor PUF60 OS=Homo sapiens OX=9606 GN=PUF60 PE=1 SV=1	0	FALSE	113.575	45	20	112	20	559	59.8	5.29	140.67	20	0	0.791	1.678	1.2	0.389086	0.943979	0.428311	50.75	60.86	63.69	6.27294e+06	4.48844e+06	3.51358e+06	19.01	24.93	28.37	High	High	High	High	High	High	High	High	High	High	High	High	1
High	Master Protein	P62263	40S ribosomal protein S14 OS=Homo sapiens OX=9606 GN=RPS14 PE=1 SV=3	0	FALSE	113.347	43	10	119	10	151	16.3	10.05	259.19	10	0	0.871	1.565	1.666	0.780589	0.980644	0.814514	62.27	87.9	66.28	2.13278e+07	2.16146e+07	1.34841e+07	14.24	14.53	28.55	High	High	High	High	High	High	High	High	High	High	High	High	1
High	Master Protein	P31942	Heterogeneous nuclear ribonucleoprotein H3 OS=Homo sapiens OX=9606 GN=HNRNPH3 PE=1 SV=2	0	FALSE	113.297	63	15	154	13	346	36.9	6.87	210.12	15	1	0.979	1.513	1.463	0.968704	0.941666	0.980499	31.58	39.37	36.62	1.58044e+07	1.63029e+07	1.04491e+07	12.23	22.16	28.54	High	High	High	High	High	High	High	High	High	High	High	High	1	Acetyl [N-Term]
High	Master Protein	P31150	Rab GDP dissociation inhibitor alpha OS=Homo sapiens OX=9606 GN=GDI1 PE=1 SV=2	0	FALSE	112.852	52	20	130	11	447	50.6	5.14	149.25	20	0	0.914	1.831	1.601	0.969316	0.726544	0.809959	39.27	44.35	56.41	1.49818e+06	1.57853e+06	722483	18.5	19.35	71.73	High	High	High	High	High	High	High	High	High	High	High	Peak Found	1
High	Master Protein	Q8N257	Histone H2B type 3-B OS=Homo sapiens OX=9606 GN=H2BU1 PE=1 SV=3	0	FALSE	112.471	64	12	598	2	126	13.9	10.32	920.79	12	0	1.546	1.312	1.87	0.0169461	0.897024	0.48801	68.16	64.22	66.45	270719	372801	183823	26.19	183.26	49.94	High	High	High	High	Peak Found	High	High	High	High	High	High	High	1
High	Master Protein	P38117	Electron transfer flavoprotein subunit beta OS=Homo sapiens OX=9606 GN=ETFB PE=1 SV=3	0	FALSE	112.355	66	18	169	18	255	27.8	8.1	365.27	18	0	0.99	1.515	1.451	0.949846	0.941666	0.969473	31.53	45.89	46.95	1.85264e+07	1.77753e+07	1.18418e+07	13.07	14.75	30.92	High	High	High	High	High	High	High	High	High	High	High	High	1
High	Master Protein	P51149	Ras-related protein Rab-7a OS=Homo sapiens OX=9606 GN=RAB7A PE=1 SV=1	0	FALSE	112.311	80	15	133	15	207	23.5	6.7	260.08	15	0	0.882	1.751	1.526	0.835061	0.872903	0.982766	38.01	55.42	60.97	1.46006e+07	1.25635e+07	9.01284e+06	12.93	19.13	32.68	High	High	High	High	High	High	High	High	High	High	High	High	1
High	Master Protein	P07954	Fumarate hydratase, mitochondrial OS=Homo sapiens OX=9606 GN=FH PE=1 SV=3	0	FALSE	111.858	41	17	81	17	510	54.6	8.76	105.55	17	0	0.939	1.496	1.406	0.99303	0.925488	0.921196	53.21	44.2	56.36	6.67037e+06	6.31409e+06	4.03053e+06	8.79	18.25	41.13	High	High	High	High	High	High	High	High	High	High	High	High	1
High	Master Protein	P31153	S-adenosylmethionine synthase isoform type-2 OS=Homo sapiens OX=9606 GN=MAT2A PE=1 SV=1	0	FALSE	111.38	48	16	101	16	395	43.6	6.48	177.82	16	0	1.086	1.392	1.617	0.565986	0.754984	0.887711	41.82	57.43	55.94	7.17984e+06	7.86206e+06	3.96528e+06	14.82	13.51	66.41	High	High	High	High	High	High	High	High	High	High	High	High	1
High	Master Protein	Q00341	Vigilin OS=Homo sapiens OX=9606 GN=HDLBP PE=1 SV=2	0	FALSE	111.356	23	22	92	22	1268	141.4	6.87	135.71	22	0	1.022	1.567	1.513	0.841493	0.980644	0.972745	40.98	46.68	52.65	4.6332e+06	4.99682e+06	2.70995e+06	11.85	13.73	41.68	High	High	High	High	High	High	High	High	High	High	High	High	1	Met-loss+Acetyl [N-Term]
High	Master Protein	P61106	Ras-related protein Rab-14 OS=Homo sapiens OX=9606 GN=RAB14 PE=1 SV=4	0	FALSE	111.203	88	17	111	16	215	23.9	6.21	156.07	17	1	0.8	1.672	1.289	0.308549	0.949947	0.685398	39.26	50.94	51.99	9.64984e+06	7.6748e+06	4.48506e+06	15.9	16.63	59.6	High	High	High	High	High	High	High	High	High	High	High	High	1	Met-loss+Acetyl [N-Term]
High	Master Protein	P51572	B-cell receptor-associated protein 31 OS=Homo sapiens OX=9606 GN=BCAP31 PE=1 SV=3	0	FALSE	110.839	49	13	95	13	246	28	8.44	174.25	13	0	1.027	1.492	1.477	0.839777	0.919138	0.990715	51.52	49.17	52.1	1.28865e+07	1.42742e+07	8.85118e+06	14.88	11.34	38.13	High	High	High	High	High	High	High	High	High	High	High	High	1
High	Master Protein	Q14240	Eukaryotic initiation factor 4A-II OS=Homo sapiens OX=9606 GN=EIF4A2 PE=1 SV=2	0	FALSE	110.794	37	17	223	4	407	46.4	5.48	354.16	17	0	0.851	2.007	1.268	0.867148	0.41507	0.881434	28.45	44.3	40.97	703209	468114	391110	17.79	17.99	67.64	High	High	High	High	High	High	High	High	High	High	High	High	1
High	Master Protein	Q93009	Ubiquitin carboxyl-terminal hydrolase 7 OS=Homo sapiens OX=9606 GN=USP7 PE=1 SV=2	0	FALSE	110.793	28	24	99	24	1102	128.2	5.55	94.83	24	0	0.894	1.973	1.661	0.913379	0.397683	0.744	41.03	59.42	56.53	3.21326e+06	3.26526e+06	1.6365e+06	22.68	31.87	62.72	High	High	High	High	High	High	High	High	High	High	High	High	1	Acetyl [N-Term]
High	Master Protein	Q01518	Adenylyl cyclase-associated protein 1 OS=Homo sapiens OX=9606 GN=CAP1 PE=1 SV=5	0	FALSE	110.742	47	21	160	21	475	51.9	8.06	248.44	21	0	0.752	1.477	1.23	0.0815294	0.9062	0.496733	51.05	46.12	61.2	1.04398e+07	8.26234e+06	6.57702e+06	17.83	28.3	34.93	High	High	High	High	High	High	High	High	High	High	High	High	1	Met-loss+Acetyl [N-Term]
High	Master Protein	Q8TCS8	Polyribonucleotide nucleotidyltransferase 1, mitochondrial OS=Homo sapiens OX=9606 GN=PNPT1 PE=1 SV=2	0	FALSE	110.454	31	23	106	23	783	85.9	7.77	130.11	23	0	0.983	1.487	1.417	0.955296	0.918808	0.934812	39.46	42.9	51.76	6.89607e+06	6.79903e+06	3.78725e+06	14.71	14.4	55.67	High	High	High	High	High	High	High	High	High	High	High	High	1
High	Master Protein	Q13283	Ras GTPase-activating protein-binding protein 1 OS=Homo sapiens OX=9606 GN=G3BP1 PE=1 SV=1	0	FALSE	110.15	49	15	134	15	466	52.1	5.52	155.19	15	0	0.901	1.8	1.569	0.903425	0.795111	0.94557	29.38	52.43	57.7	1.10268e+07	9.34127e+06	5.77112e+06	9.01	30.1	40.67	High	High	High	High	High	High	High	High	High	High	High	High	1
High	Master Protein	Q9NTJ3	Structural maintenance of chromosomes protein 4 OS=Homo sapiens OX=9606 GN=SMC4 PE=1 SV=2	0	FALSE	109.915	24	27	112	27	1288	147.1	6.79	108.66	27	0	0.893	1.504	1.342	0.919495	0.925488	0.832776	53.81	43.19	46.83	5.41072e+06	4.83503e+06	3.0798e+06	18.57	20	34.48	High	High	High	High	High	High	High	High	High	High	High	High	1
High	Master Protein	Q15691	Microtubule-associated protein RP/EB family member 1 OS=Homo sapiens OX=9606 GN=MAPRE1 PE=1 SV=3	0	FALSE	109.86	60	15	112	15	268	30	5.14	202.57	15	0	0.978	1.701	1.582	0.964967	0.924543	0.933609	56.78	43.99	55.15	7.4273e+06	6.31956e+06	4.05771e+06	19.55	19.9	47.22	High	High	High	High	High	High	High	High	High	High	High	High	1	Met-loss+Acetyl [N-Term]
High	Master Protein	P00387	NADH-cytochrome b5 reductase 3 OS=Homo sapiens OX=9606 GN=CYB5R3 PE=1 SV=3	0	FALSE	109.434	53	14	106	14	301	34.2	7.59	167.51	14	0	0.86	1.572	1.511	0.809494	0.989042	0.978194	74.6	85.26	75.35	6.18009e+06	5.15964e+06	3.33499e+06	17.22	37.6	33.87	High	High	High	High	High	High	High	High	High	High	High	High	1
High	Master Protein	P05556	Integrin beta-1 OS=Homo sapiens OX=9606 GN=ITGB1 PE=1 SV=2	0	FALSE	109.39	30	20	105	20	798	88.4	5.39	119.34	20	0	0.922	1.621	1.411	0.97484	0.985496	0.944112	48.29	45.73	40.04	6.06988e+06	5.87528e+06	3.62702e+06	12.24	19.58	36.21	High	High	High	High	High	High	High	High	High	High	High	High	1
High	Master Protein	Q9HB71	Calcyclin-binding protein OS=Homo sapiens OX=9606 GN=CACYBP PE=1 SV=2	0	FALSE	109.372	60	14	119	14	228	26.2	8.25	218.11	14	0	0.943	1.827	1.512	0.989576	0.747448	0.990715	49.74	59.3	52.45	8.77085e+06	8.62057e+06	4.1986e+06	12.41	22.33	58.33	High	High	High	High	High	High	High	High	High	High	High	High	1	Met-loss+Acetyl [N-Term]
High	Master Protein	P05091	Aldehyde dehydrogenase, mitochondrial OS=Homo sapiens OX=9606 GN=ALDH2 PE=1 SV=2	0	FALSE	109.145	38	17	103	16	517	56.3	7.05	133.93	17	0	0.951	1.859	1.67	0.994196	0.696239	0.740542	42.51	49.89	58.11	4.83577e+06	4.28175e+06	2.25613e+06	8.69	18.22	43.4	High	High	High	High	High	High	High	High	High	High	High	High	1
High	Master Protein	Q8NE71	ATP-binding cassette sub-family F member 1 OS=Homo sapiens OX=9606 GN=ABCF1 PE=1 SV=2	0	FALSE	109.064	27	19	80	19	845	95.9	6.8	78.2	19	0	0.975	1.574	1.349	0.969316	0.999183	0.918682	48.29	42.91	43.39	3.1449e+06	2.87225e+06	1.69034e+06	17.1	18.51	48.5	High	High	High	High	High	High	High	High	High	High	High	High	1
High	Master Protein	P26583	High mobility group protein B2 OS=Homo sapiens OX=9606 GN=HMGB2 PE=1 SV=2	0	FALSE	109.048	48	15	121	12	209	24	7.81	201.28	15	0	0.985	1.751	2.09	0.959736	0.871104	0.0692758	60.79	68.47	60.97	9.70014e+06	1.01559e+07	5.75357e+06	17.77	7.7	55.49	High	High	High	High	High	High	High	High	High	High	High	High	1
High	Master Protein	Q9H307	Pinin OS=Homo sapiens OX=9606 GN=PNN PE=1 SV=5	0	FALSE	108.447	39	23	107	23	717	81.6	7.14	172.42	23	0	0.938	1.46	1.412	0.981371	0.884484	0.928432	50.7	43.04	52.04	8.2252e+06	8.21106e+06	5.01278e+06	16.69	14.99	28.67	High	High	High	High	High	High	High	High	High	High	High	High	1
High	Master Protein	Q9NW13	RNA-binding protein 28 OS=Homo sapiens OX=9606 GN=RBM28 PE=1 SV=3	0	FALSE	108.369	26	17	115	17	759	85.7	9.22	152.45	17	0	1.046	1.505	1.482	0.765488	0.927744	0.992016	34.43	49.64	47.7	4.03754e+06	4.42766e+06	2.37306e+06	8.32	12.81	45.63	High	High	High	High	High	High	High	High	High	High	High	Peak Found	1	Met-loss+Acetyl [N-Term]
High	Master Protein	P12235	ADP/ATP translocase 1 OS=Homo sapiens OX=9606 GN=SLC25A4 PE=1 SV=4	0	FALSE	108.218	59	18	260	4	298	33	9.76	351.64	18	0	0.788	1.757	1.424	0.39005	0.839227	0.990715	47.43	42.08	38.94	2.92212e+06	2.22319e+06	1.43941e+06	16.6	25.53	68.42	High	High	High	High	High	High	High	High	High	High	High	Peak Found	1	Met-loss+Acetyl [N-Term]
High	Master Protein	Q14498	RNA-binding protein 39 OS=Homo sapiens OX=9606 GN=RBM39 PE=1 SV=2	0	FALSE	107.863	32	16	102	16	530	59.3	10.1	128.24	16	0	1.001	1.602	1.706	0.905163	0.998204	0.683953	46.47	59.12	56.64	6.04647e+06	6.07652e+06	2.95643e+06	10.76	17.81	45.96	High	High	High	High	High	High	High	High	High	High	High	High	1	Met-loss+Acetyl [N-Term]
High	Master Protein	Q9ULV4	Coronin-1C OS=Homo sapiens OX=9606 GN=CORO1C PE=1 SV=1	0	FALSE	107.813	48	22	118	22	474	53.2	7.08	208.51	22	0	0.937	1.443	1.332	0.987613	0.849829	0.798381	44.33	53.04	54.48	6.80279e+06	5.98696e+06	4.48023e+06	11.48	27.33	40.98	High	High	High	High	High	High	High	High	High	High	High	High	1
High	Master Protein	Q15008	26S proteasome non-ATPase regulatory subunit 6 OS=Homo sapiens OX=9606 GN=PSMD6 PE=1 SV=1	0	FALSE	107.789	52	19	116	19	389	45.5	5.62	192.95	19	0	0.818	1.795	1.473	0.586844	0.818818	0.999902	47.65	58.77	56.2	5.60931e+06	5.36054e+06	2.75189e+06	16.84	12.33	63.82	High	High	High	High	High	High	High	High	High	High	High	High	1	Met-loss [N-Term]
High	Master Protein	P12004	Proliferating cell nuclear antigen OS=Homo sapiens OX=9606 GN=PCNA PE=1 SV=1	0	FALSE	107.32	58	15	142	15	261	28.8	4.69	214.67	15	0	0.906	1.833	1.733	0.917666	0.729013	0.690494	33.95	62.78	52.33	2.41047e+07	2.25487e+07	1.41877e+07	10.41	18.05	37.12	High	High	High	High	High	High	High	High	High	High	High	High	1
High	Master Protein	O95602	DNA-directed RNA polymerase I subunit RPA1 OS=Homo sapiens OX=9606 GN=POLR1A PE=1 SV=2	0	FALSE	107.218	21	24	74	24	1720	194.7	7.03	42.43	24	0	0.99	1.51	1.365	0.938243	0.959802	0.924055	37.94	46.83	48.38	2.83732e+06	2.4965e+06	1.76227e+06	12.97	23.38	49.14	High	High	High	High	High	High	High	High	High	High	High	High	1
High	Master Protein	P16435	NADPH--cytochrome P450 reductase OS=Homo sapiens OX=9606 GN=POR PE=1 SV=2	0	FALSE	107.16	39	22	119	22	677	76.6	5.58	143.91	22	0	1.051	1.441	1.368	0.742024	0.843493	0.892121	42.6	43.45	38.31	4.67738e+06	4.62711e+06	2.71173e+06	17	14.22	35.55	High	High	High	High	High	High	High	High	High	High	High	High	1
High	Master Protein	P17858	ATP-dependent 6-phosphofructokinase, liver type OS=Homo sapiens OX=9606 GN=PFKL PE=1 SV=6	0	FALSE	107.128	31	18	93	15	780	85	7.5	160.12	18	0	0.944	1.834	1.547	0.999479	0.720237	0.910562	39	48.36	52.92	2.2922e+06	2.28088e+06	1.35154e+06	6.92	18.08	36.03	High	High	High	High	High	High	High	High	High	High	High	Not Found	1
High	Master Protein	P45973	Chromobox protein homolog 5 OS=Homo sapiens OX=9606 GN=CBX5 PE=1 SV=1	0	FALSE	107.02	63	15	114	14	191	22.2	5.86	202.62	15	1	0.798	2.2	1.799	0.292957	0.0867832	0.546419	55.88	72.57	63.53	8.95066e+06	8.33524e+06	4.1537e+06	5.83	30.03	32.47	High	High	High	High	High	High	High	High	High	High	High	High	1
High	Master Protein	Q15366	Poly(rC)-binding protein 2 OS=Homo sapiens OX=9606 GN=PCBP2 PE=1 SV=1	0	FALSE	106.992	64	14	157	8	365	38.6	6.79	219.31	14	1	1.065	1.44	1.491	0.685622	0.844352	0.997834	39.51	63.44	64.02	1.10235e+07	1.13044e+07	8.93133e+06	12.92	12.19	33.96	High	High	High	High	High	High	High	High	High	High	High	High	1
High	Master Protein	Q1KMD3	Heterogeneous nuclear ribonucleoprotein U-like protein 2 OS=Homo sapiens OX=9606 GN=HNRNPUL2 PE=1 SV=1	0	FALSE	106.485	37	22	116	22	747	85.1	4.91	154.44	22	0	0.962	1.797	1.442	0.981371	0.793079	0.980301	51.29	55.27	45.51	5.44671e+06	5.10274e+06	2.79433e+06	13.8	20.7	41.26	High	High	High	High	High	High	High	High	High	High	High	High	1
High	Master Protein	P32119	Peroxiredoxin-2 OS=Homo sapiens OX=9606 GN=PRDX2 PE=1 SV=5	0	FALSE	106.184	62	16	163	15	198	21.9	5.97	251.61	16	0	0.959	1.381	1.497	0.993433	0.705003	0.999902	56.29	50.78	62.55	1.91305e+07	1.94961e+07	1.62471e+07	11.67	7.99	25.92	High	High	High	High	High	High	High	High	High	High	High	High	1
High	Master Protein	P68400	Casein kinase II subunit alpha OS=Homo sapiens OX=9606 GN=CSNK2A1 PE=1 SV=1	0	FALSE	106.112	52	15	69	14	391	45.1	7.74	120.73	15	1	0.854	1.998	1.912	0.764797	0.356752	0.251532	41.3	61.27	68.8	3.20904e+06	3.16744e+06	1.13531e+06	14.23	20.57	64.37	High	High	High	High	High	High	High	High	High	High	High	High	1
High	Master Protein	Q96KR1	Zinc finger RNA-binding protein OS=Homo sapiens OX=9606 GN=ZFR PE=1 SV=2	0	FALSE	105.97	31	19	104	19	1074	116.9	9.04	88.2	19	0	0.92	1.382	1.303	0.975564	0.768752	0.814514	44.2	38.75	42.15	3.57001e+06	3.05318e+06	2.16364e+06	18.21	20.17	36.09	High	High	High	High	High	High	High	High	High	High	High	High	1
High	Master Protein	O15355	Protein phosphatase 1G OS=Homo sapiens OX=9606 GN=PPM1G PE=1 SV=1	0	FALSE	105.951	40	16	115	16	546	59.2	4.36	150.86	16	0	1.082	1.314	1.345	0.613406	0.529232	0.846862	39.83	45.72	49.79	4.44014e+06	4.52715e+06	2.6096e+06	10.32	16.73	32.92	High	High	High	High	High	High	High	High	High	High	High	High	1
High	Master Protein	Q92973	Transportin-1 OS=Homo sapiens OX=9606 GN=TNPO1 PE=1 SV=2	0	FALSE	105.91	30	20	91	15	898	102.3	4.98	97.48	20	5	0.963	1.557	1.58	0.981371	0.979307	0.894144	46.96	52.73	49.28	4.60364e+06	4.49281e+06	2.76145e+06	10.23	14.97	36.92	High	High	High	High	High	High	High	High	High	High	High	High	1
High	Master Protein	P00491	Purine nucleoside phosphorylase OS=Homo sapiens OX=9606 GN=PNP PE=1 SV=2	0	FALSE	105.764	78	16	94	16	289	32.1	6.95	117.61	16	0	0.878	1.663	1.282	0.874475	0.952427	0.76746	52.73	68.43	61.45	4.06211e+06	3.67052e+06	1.61999e+06	15.91	24.06	51.33	High	High	High	High	High	High	High	High	High	High	High	High	1	Acetyl [N-Term]
High	Master Protein	P0DP25	Calmodulin-3 OS=Homo sapiens OX=9606 GN=CALM3 PE=1 SV=1	0	FALSE	105.63	61	11	118	11	149	16.8	4.22	189.74	11	0	0.35	1.848	0.546	3.1559e-16	0.696927	1.91034e-14	76.48	84.33	72.67	2.76525e+07	7.87359e+06	1.40559e+07	37.75	34.54	34.35	High	High	High	High	High	High	High	High	High	High	High	High	1	Met-loss+Acetyl [N-Term]
High	Master Protein	O14776	Transcription elongation regulator 1 OS=Homo sapiens OX=9606 GN=TCERG1 PE=1 SV=2	0	FALSE	105.586	19	22	114	22	1098	123.8	8.65	169.29	22	0	0.944	1.665	1.467	0.999479	0.953718	0.996487	71.73	44.36	69.23	5.10282e+06	5.12319e+06	3.13633e+06	16.61	14.96	47.73	High	High	High	High	High	High	High	High	High	High	High	High	1
High	Master Protein	P48735	Isocitrate dehydrogenase [NADP], mitochondrial OS=Homo sapiens OX=9606 GN=IDH2 PE=1 SV=2	0	FALSE	105.39	40	17	106	16	452	50.9	8.69	152.71	17	0	1.059	1.509	1.527	0.735983	0.931709	0.961787	43.24	59.98	55.55	5.08272e+06	5.72354e+06	3.27608e+06	14.19	17.69	50.37	High	High	High	High	High	High	High	High	High	High	High	High	1
High	Master Protein	O00148	ATP-dependent RNA helicase DDX39A OS=Homo sapiens OX=9606 GN=DDX39A PE=1 SV=2	0	FALSE	105.289	45	17	133	7	427	49.1	5.68	212.96	17	0	0.818	1.575	1.297	0.683054	0.989552	0.829929	30.71	50.39	44.49	1.89886e+06	1.44403e+06	1.18244e+06	16.25	32.66	27.61	High	High	High	High	High	High	High	High	High	High	High	High	1	Met-loss+Acetyl [N-Term]
High	Master Protein	Q9NUU7	ATP-dependent RNA helicase DDX19A OS=Homo sapiens OX=9606 GN=DDX19A PE=1 SV=1	0	FALSE	105.246	39	14	48	5	478	53.9	6.58	45.86	14	9	0.975	2.022	1.643	0.967309	0.340473	0.770347	52.69	68.97	81.37	2.73889e+06	2.2456e+06	1.12936e+06	19.09	29.15	44.81	High	High	High	High	High	High	High	High	High	High	Peak Found	Peak Found	1	Met-loss+Acetyl [N-Term]
High	Master Protein	Q9BWF3	RNA-binding protein 4 OS=Homo sapiens OX=9606 GN=RBM4 PE=1 SV=1	0	FALSE	105.082	60	19	110	6	364	40.3	7.08	176.08	19	13	0.942	1.426	1.336	0.99498	0.820015	0.805146	49.55	38.93	48.79	7.49434e+06	7.328e+06	4.98036e+06	13.46	10.6	31.3	High	High	High	High	High	High	High	High	High	High	High	High	1
High	Master Protein	P49821	NADH dehydrogenase [ubiquinone] flavoprotein 1, mitochondrial OS=Homo sapiens OX=9606 GN=NDUFV1 PE=1 SV=4	0	FALSE	104.681	60	20	89	20	464	50.8	8.21	140.19	20	0	0.962	1.709	1.715	0.981371	0.922901	0.648049	41.88	56.97	60.75	4.84629e+06	4.58379e+06	2.59888e+06	12.44	19.8	47.59	High	High	High	High	High	High	High	High	High	High	High	High	1
High	Master Protein	O43615	Mitochondrial import inner membrane translocase subunit TIM44 OS=Homo sapiens OX=9606 GN=TIMM44 PE=1 SV=2	0	FALSE	104.675	49	21	118	21	452	51.3	8.32	166.12	21	0	0.904	1.679	1.48	0.925919	0.942406	0.996389	47	54.57	48.3	6.45047e+06	6.28256e+06	3.59189e+06	8.81	12.72	49.31	High	High	High	High	High	High	High	High	High	High	High	High	1
High	Master Protein	P62906	60S ribosomal protein L10a OS=Homo sapiens OX=9606 GN=RPL10A PE=1 SV=2	0	FALSE	104.554	38	10	150	10	217	24.8	9.94	282.85	10	0	1.012	1.77	1.745	0.887383	0.843493	0.668183	44.88	54.48	49.11	3.14548e+07	3.32257e+07	1.86758e+07	13.34	14.33	33.64	High	High	High	High	High	High	High	High	High	High	High	High	1
High	Master Protein	P15880	40S ribosomal protein S2 OS=Homo sapiens OX=9606 GN=RPS2 PE=1 SV=2	0	FALSE	104.543	48	14	169	14	293	31.3	10.24	300.44	14	0	0.975	1.383	1.397	0.97484	0.709147	0.910962	41.04	49.81	51.78	3.95532e+07	3.98051e+07	3.04744e+07	14.48	12.35	13.08	High	High	High	High	High	High	High	High	High	High	High	High	1
High	Master Protein	O75821	Eukaryotic translation initiation factor 3 subunit G OS=Homo sapiens OX=9606 GN=EIF3G PE=1 SV=2	0	FALSE	104.386	61	17	82	17	320	35.6	6.13	86.07	17	0	0.709	1.806	1.271	0.0309096	0.799918	0.661276	105.74	43.68	70.43	4.66588e+06	6.93012e+06	2.77689e+06	22.79	21.91	34.31	High	High	High	High	High	High	High	High	High	High	High	High	1	Met-loss [N-Term]
High	Master Protein	Q9NYU2	UDP-glucose:glycoprotein glucosyltransferase 1 OS=Homo sapiens OX=9606 GN=UGGT1 PE=1 SV=3	0	FALSE	104.324	21	22	117	22	1555	177.1	5.63	114.99	22	0	0.926	1.745	1.629	0.981371	0.89041	0.814514	36.64	51.99	53.07	5.30044e+06	4.90385e+06	1.99497e+06	15.48	14.08	41.8	High	High	High	High	High	High	High	High	High	High	High	High	1
High	Master Protein	P47756	F-actin-capping protein subunit beta OS=Homo sapiens OX=9606 GN=CAPZB PE=1 SV=4	0	FALSE	104.039	48	15	74	15	277	31.3	5.59	148.21	15	0	1.005	1.771	1.637	0.898506	0.848856	0.85299	42.02	64.7	72.31	6.66899e+06	7.50241e+06	3.97847e+06	18.31	18.88	62.42	High	High	High	High	High	High	High	High	High	High	High	High	1	Met-loss+Acetyl [N-Term]
High	Master Protein	Q8WUM0	Nuclear pore complex protein Nup133 OS=Homo sapiens OX=9606 GN=NUP133 PE=1 SV=2	0	FALSE	103.438	27	22	84	22	1156	128.9	5.1	90.26	22	0	0.764	2.085	1.23	0.241113	0.214127	0.669841	60.03	59.26	54.85	3.44324e+06	2.49066e+06	1.34517e+06	23.85	27.59	47.21	High	High	High	High	High	High	High	High	High	High	Peak Found	High	1
High	Master Protein	O00267	Transcription elongation factor SPT5 OS=Homo sapiens OX=9606 GN=SUPT5H PE=1 SV=1	0	FALSE	103.408	28	21	87	21	1087	120.9	5.06	53.01	21	0	0.887	1.551	1.353	0.898506	0.979307	0.886127	40.73	45.15	46.87	3.77679e+06	3.35976e+06	2.42549e+06	10.79	19.8	38.12	High	High	High	High	High	High	High	High	High	High	High	High	1
High	Master Protein	Q9Y520	Protein PRRC2C OS=Homo sapiens OX=9606 GN=PRRC2C PE=1 SV=4	0	FALSE	103.391	10	23	114	21	2896	316.7	9.13	57.36	23	2	0.91	1.478	1.218	0.960345	0.908559	0.558234	40.21	43.12	38.19	3.62632e+06	3.19345e+06	2.6497e+06	15.05	5.13	27.92	High	High	High	High	High	High	High	High	High	High	High	High	1
High	Master Protein	Q10567	AP-1 complex subunit beta-1 OS=Homo sapiens OX=9606 GN=AP1B1 PE=1 SV=2	0	FALSE	103.328	28	24	115	8	949	104.6	5.06	141.31	24	0	0.85	1.351	1.464	0.865204	0.8708	0.968926	51.69	41.63	46.44	897041	868257	544429	14.87	24.94	22.04	High	High	High	High	High	High	High	High	High	High	High	High	1
High	Master Protein	Q9UNX4	WD repeat-containing protein 3 OS=Homo sapiens OX=9606 GN=WDR3 PE=1 SV=1	0	FALSE	103.111	29	19	77	19	943	106	6.64	54.88	19	0	0.655	1.975	1.415	0.00288208	0.39367	0.982658	56.81	53.3	65.07	3.47188e+06	2.36172e+06	880459	15.99	35.11	68.29	High	High	High	High	High	High	High	High	High	High	High	High	1
High	Master Protein	P20020	Plasma membrane calcium-transporting ATPase 1 OS=Homo sapiens OX=9606 GN=ATP2B1 PE=1 SV=4	0	FALSE	103.014	21	19	89	12	1220	134.6	5.91	80.47	19	7	0.839	1.558	1.396	0.724387	0.989552	0.961787	51.14	47.87	50.09	3.01459e+06	2.44466e+06	1.71322e+06	6.74	21.75	47.01	High	High	High	High	High	High	High	High	High	High	High	High	1
High	Master Protein	P18621	60S ribosomal protein L17 OS=Homo sapiens OX=9606 GN=RPL17 PE=1 SV=3	0	FALSE	102.977	59	13	116	12	184	21.4	10.17	194.82	13	1	0.771	1.769	1.65	0.15767	0.843967	0.824345	98.29	64.09	95.85	1.59137e+07	1.62627e+07	9.74685e+06	19.77	26.39	35.3	High	High	High	High	High	High	High	High	High	High	High	High	1	Met-loss [N-Term]
High	Master Protein	P08243	Asparagine synthetase [glutamine-hydrolyzing] OS=Homo sapiens OX=9606 GN=ASNS PE=1 SV=4	0	FALSE	102.898	45	20	134	20	561	64.3	6.86	137.43	20	0	0.95	1.592	1.479	0.999479	0.998405	0.990715	34.75	54.73	54.46	7.14916e+06	6.98015e+06	4.28122e+06	14.17	18.66	41.11	High	High	High	High	High	High	High	High	High	High	High	High	1
High	Master Protein	Q99729	Heterogeneous nuclear ribonucleoprotein A/B OS=Homo sapiens OX=9606 GN=HNRNPAB PE=1 SV=2	0	FALSE	102.675	29	13	161	12	332	36.2	8.21	222.51	13	0	1.175	2.528	3.185	0.157858	0.00277116	3.19976e-08	65.29	85.79	93.82	1.56812e+07	1.91701e+07	7.15776e+06	12	22.82	38.29	High	High	High	High	High	High	High	High	High	High	High	High	1
High	Master Protein	P43487	Ran-specific GTPase-activating protein OS=Homo sapiens OX=9606 GN=RANBP1 PE=1 SV=1	0	FALSE	102.226	66	12	92	12	201	23.3	5.29	214	12	0	0.945	2.199	2.318	0.991333	0.0874251	0.00605713	80.03	66.71	113.17	1.69574e+07	1.79272e+07	8.2713e+06	14.45	27.43	41.61	High	High	High	High	High	High	High	High	High	High	High	High	1
High	Master Protein	P06737	Glycogen phosphorylase, liver form OS=Homo sapiens OX=9606 GN=PYGL PE=1 SV=4	0	FALSE	102.161	32	23	120	20	847	97.1	7.17	95.17	23	3	0.858	1.702	1.526	0.792771	0.908559	0.942588	41.54	48.78	53.37	3.2007e+06	2.59501e+06	1.41255e+06	14.6	20.42	53.94	High	High	High	High	High	High	High	High	High	High	High	High	1	Met-loss+Acetyl [N-Term]
High	Master Protein	P39748	Flap endonuclease 1 OS=Homo sapiens OX=9606 GN=FEN1 PE=1 SV=1	0	FALSE	102.158	48	15	89	15	380	42.6	8.62	129.61	15	0	0.823	1.673	1.383	0.620445	0.948608	0.916955	56.07	50.82	51.53	5.44619e+06	4.93114e+06	3.0898e+06	15.67	26	42.63	High	High	High	High	High	High	High	High	High	High	High	Peak Found	1
High	Master Protein	P04637	Cellular tumor antigen p53 OS=Homo sapiens OX=9606 GN=TP53 PE=1 SV=4	0	FALSE	101.997	65	18	105	18	393	43.6	6.79	131.03	18	0	1.073	1.352	1.355	0.620749	0.614345	0.822354	46.46	46.85	51.91	7.38397e+06	8.23995e+06	5.55446e+06	15.94	14.91	37.58	High	High	High	High	High	High	High	High	High	High	High	High	1	Acetyl [N-Term]
High	Master Protein	P48444	Coatomer subunit delta OS=Homo sapiens OX=9606 GN=ARCN1 PE=1 SV=1	0	FALSE	101.5	45	20	88	20	511	57.2	6.21	91.87	20	0	0.777	1.336	1.063	0.285649	0.590746	0.0951299	47.87	51.71	51.08	3.93257e+06	3.16599e+06	2.64204e+06	11.13	15.88	37.21	High	High	High	High	High	High	High	High	High	High	High	High	1	Met-loss [N-Term]
High	Master Protein	Q14669	E3 ubiquitin-protein ligase TRIP12 OS=Homo sapiens OX=9606 GN=TRIP12 PE=1 SV=1	0	FALSE	101.497	16	22	112	22	1992	220.3	8.48	37.04	22	0	1.085	1.489	1.577	0.711504	0.970416	0.833469	32.1	44.61	49.59	1.63663e+06	1.75292e+06	830296	7.29	22.38	39.83	High	High	High	High	High	High	High	High	High	High	High	High	1
High	Master Protein	A5YKK6	CCR4-NOT transcription complex subunit 1 OS=Homo sapiens OX=9606 GN=CNOT1 PE=1 SV=2	0	FALSE	101.381	16	29	90	29	2376	266.8	7.11	50.62	29	0	1.002	1.469	1.435	0.903425	0.918808	0.98759	35.53	39.97	39.24	3.15945e+06	3.19546e+06	2.01425e+06	12.05	18.52	47.8	High	High	High	High	High	High	High	High	High	High	High	High	1
High	Master Protein	Q5SSJ5	Heterochromatin protein 1-binding protein 3 OS=Homo sapiens OX=9606 GN=HP1BP3 PE=1 SV=1	0	FALSE	100.872	42	20	119	20	553	61.2	9.67	186.53	20	0	1.012	1.333	1.244	0.887383	0.55469	0.543576	37.15	35.89	47.67	9.26012e+06	9.2213e+06	7.56712e+06	14.25	9.88	24.85	High	High	High	High	High	High	High	High	High	High	High	High	1	Met-loss+Acetyl [N-Term]
High	Master Protein	Q14203	Dynactin subunit 1 OS=Homo sapiens OX=9606 GN=DCTN1 PE=1 SV=3	0	FALSE	100.503	24	21	109	21	1278	141.6	5.81	110.68	21	0	0.961	1.513	1.423	0.981371	0.961056	0.985964	36.72	36.5	32.88	3.16111e+06	2.916e+06	1.73608e+06	11.5	18.21	36.34	High	High	High	High	High	High	High	High	High	High	High	High	1
High	Master Protein	Q9BVJ6	U3 small nucleolar RNA-associated protein 14 homolog A OS=Homo sapiens OX=9606 GN=UTP14A PE=1 SV=1	0	FALSE	100.202	35	21	95	21	771	87.9	7.87	62.44	21	0	0.916	1.719	1.461	0.972284	0.89041	0.997681	46.92	38.89	49.64	2.77287e+06	2.66407e+06	1.5014e+06	12.49	21.05	44.98	High	High	High	High	High	High	High	High	High	High	High	High	1
High	Master Protein	P16152	Carbonyl reductase [NADPH] 1 OS=Homo sapiens OX=9606 GN=CBR1 PE=1 SV=3	0	FALSE	100.13	71	15	100	12	277	30.4	8.32	166.48	15	3	1.066	1.628	1.689	0.671582	0.983518	0.777032	33.82	61.49	52.65	5.81068e+06	6.65573e+06	3.51353e+06	6.78	17.24	48.04	High	High	High	High	High	High	High	High	High	High	High	High	1	Met-loss+Acetyl [N-Term]
High	Master Protein	Q86U86	Protein polybromo-1 OS=Homo sapiens OX=9606 GN=PBRM1 PE=1 SV=1	0	FALSE	100.115	21	25	109	25	1689	192.8	6.89	51.59	25	0	0.96	1.409	1.354	0.981371	0.841684	0.919814	42.56	44.56	51.04	2.79503e+06	2.75798e+06	1.75293e+06	12.11	17.38	47.45	High	High	High	High	High	High	High	High	High	High	High	High	1
High	Master Protein	O00541	Pescadillo homolog OS=Homo sapiens OX=9606 GN=PES1 PE=1 SV=1	0	FALSE	100.045	34	19	107	19	588	68	7.33	165.22	19	0	0.997	1.595	1.744	0.91305	0.998405	0.668183	33.61	54.11	59.49	6.38508e+06	6.99184e+06	3.76436e+06	14.71	17.32	48.39	High	High	High	High	High	High	High	High	High	High	High	High	1
High	Master Protein	P12532	Creatine kinase U-type, mitochondrial OS=Homo sapiens OX=9606 GN=CKMT1A PE=1 SV=1	0	FALSE	100.024	47	14	105	14	417	47	8.34	155.69	14	0	1.054	1.978	1.969	0.741557	0.456397	0.123711	50.36	70.11	76.64	4.49515e+06	4.6526e+06	1.87755e+06	8.22	19.34	50.51	High	High	High	High	High	High	High	High	High	High	High	High	1
High	Master Protein	Q9Y266	Nuclear migration protein nudC OS=Homo sapiens OX=9606 GN=NUDC PE=1 SV=1	0	FALSE	99.9	45	17	122	17	331	38.2	5.38	196.58	17	0	0.838	1.636	1.276	0.590031	0.980618	0.647978	47.65	50.27	55.78	1.30546e+07	1.21248e+07	8.50953e+06	12.36	16.42	37.25	High	High	High	High	High	High	High	High	High	High	High	High	1
High	Master Protein	O60313	Dynamin-like 120 kDa protein, mitochondrial OS=Homo sapiens OX=9606 GN=OPA1 PE=1 SV=3	0	FALSE	99.669	27	20	98	20	960	111.6	7.87	92.02	20	0	0.921	1.548	1.442	0.977301	0.983577	0.990715	46.03	47.03	43	3.12233e+06	3.36332e+06	2.03751e+06	13.84	15.15	11.98	High	High	High	High	High	High	High	High	High	High	High	High	1
High	Master Protein	Q9BS26	Endoplasmic reticulum resident protein 44 OS=Homo sapiens OX=9606 GN=ERP44 PE=1 SV=1	0	FALSE	99.658	43	14	92	13	406	46.9	5.26	127.93	14	1	0.943	1.857	1.728	0.997487	0.685744	0.631568	45.72	55.67	57.1	7.36274e+06	6.17198e+06	2.80494e+06	13.51	18.47	51.74	High	High	High	High	High	High	High	High	High	High	High	High	1
High	Master Protein	Q8TAQ2	SWI/SNF complex subunit SMARCC2 OS=Homo sapiens OX=9606 GN=SMARCC2 PE=1 SV=1	0	FALSE	99.572	23	20	99	12	1214	132.8	5.69	112.41	20	0	1.123	1.463	1.511	0.49107	0.948616	0.947724	38.05	37.11	46.06	1.78661e+06	2.03357e+06	985214	19.14	11.66	53.01	High	High	High	High	High	High	High	High	High	High	High	Peak Found	1
High	Master Protein	Q16555	Dihydropyrimidinase-related protein 2 OS=Homo sapiens OX=9606 GN=DPYSL2 PE=1 SV=1	0	FALSE	99.429	47	17	88	14	572	62.3	6.38	108.04	17	3	1.033	1.605	1.659	0.815731	0.982127	0.770347	44.24	52.87	46.79	2.87586e+06	2.93386e+06	1.34764e+06	8.95	10.42	39.49	High	High	High	High	High	High	High	High	High	High	High	High	1
High	Master Protein	P05783	Keratin, type I cytoskeletal 18 OS=Homo sapiens OX=9606 GN=KRT18 PE=1 SV=2	0	FALSE	99.395	40	16	106	15	430	48	5.45	165.92	16	0	0.943	1.463	1.333	0.989576	0.886763	0.800289	36.29	47.77	46.81	1.05865e+07	1.01941e+07	7.77884e+06	13.6	17.96	34.82	High	High	High	High	High	High	High	High	High	High	High	High	1
High	Master Protein	Q9Y383	Putative RNA-binding protein Luc7-like 2 OS=Homo sapiens OX=9606 GN=LUC7L2 PE=1 SV=2	0	FALSE	99.293	39	16	113	10	392	46.5	10.01	193.85	16	6	0.954	1.695	1.507	0.999479	0.927487	0.994485	46.26	37.48	50.6	8.75993e+06	8.18096e+06	5.43292e+06	13.21	20.17	33.67	High	High	High	High	High	High	High	High	High	High	High	High	1
High	Master Protein	P60891	Ribose-phosphate pyrophosphokinase 1 OS=Homo sapiens OX=9606 GN=PRPS1 PE=1 SV=2	0	FALSE	99.155	50	15	106	8	318	34.8	6.98	170.6	15	8	0.895	1.715	1.6	0.885896	0.913253	0.913646	36.06	53.09	53.12	9.50873e+06	8.97262e+06	5.98594e+06	11.03	12.07	32.04	High	High	High	High	High	High	High	High	High	High	High	High	1
High	Master Protein	Q13242	Serine/arginine-rich splicing factor 9 OS=Homo sapiens OX=9606 GN=SRSF9 PE=1 SV=1	0	FALSE	98.923	62	18	156	18	221	25.5	8.65	264.25	18	0	1.024	1.623	1.626	0.849008	0.983577	0.873449	63.56	59.13	65.53	1.54779e+07	1.4611e+07	8.58894e+06	14.29	20.3	35.52	High	High	High	High	High	High	High	High	High	High	High	High	1	Met-loss+Acetyl [N-Term]
High	Master Protein	Q12904	Aminoacyl tRNA synthase complex-interacting multifunctional protein 1 OS=Homo sapiens OX=9606 GN=AIMP1 PE=1 SV=2	0	FALSE	98.745	62	12	71	12	312	34.3	8.43	124.42	12	0	0.894	1.805	1.575	0.91797	0.795111	0.879658	34.04	62.45	53.33	3.89983e+06	3.14688e+06	1.58001e+06	14.41	19.27	61.46	High	High	High	High	High	High	High	High	High	High	Peak Found	High	1
High	Master Protein	O95782	AP-2 complex subunit alpha-1 OS=Homo sapiens OX=9606 GN=AP2A1 PE=1 SV=3	0	FALSE	98.577	24	19	77	12	977	107.5	7.03	67.52	19	7	0.894	1.704	1.566	0.92121	0.91978	0.898797	39.61	54.88	62.45	3.59308e+06	3.33447e+06	1.78953e+06	9.72	16.71	48.52	High	High	High	High	High	High	High	High	High	High	High	Peak Found	1
High	Master Protein	P49916	DNA ligase 3 OS=Homo sapiens OX=9606 GN=LIG3 PE=1 SV=2	0	FALSE	98.435	25	21	72	21	1009	112.8	9.01	84.3	21	0	0.901	1.446	1.285	0.935382	0.897024	0.814514	35.97	42.46	41.77	3.44429e+06	2.84271e+06	1.73126e+06	11.23	14.26	41.46	High	High	High	High	High	High	High	High	High	High	High	High	1
High	Master Protein	P52701	DNA mismatch repair protein Msh6 OS=Homo sapiens OX=9606 GN=MSH6 PE=1 SV=2	0	FALSE	98.364	27	26	107	26	1360	152.7	6.9	85.89	26	0	1.002	1.612	1.548	0.898836	0.980618	0.916945	42.54	52.81	53.48	3.06545e+06	3.18654e+06	1.79823e+06	8.24	23.16	51.82	High	High	High	High	High	High	High	High	High	High	High	High	1
High	Master Protein	Q99497	Parkinson disease protein 7 OS=Homo sapiens OX=9606 GN=PARK7 PE=1 SV=2	0	FALSE	98.258	60	13	151	13	189	19.9	6.79	232.35	13	0	0.881	1.576	1.368	0.829652	0.989552	0.855264	42.4	50.19	65.7	1.62205e+07	1.60827e+07	1.10564e+07	11.58	21.91	45.72	High	High	High	High	High	High	High	High	High	High	High	High	1
High	Master Protein	Q16181	Septin-7 OS=Homo sapiens OX=9606 GN=SEPTIN7 PE=1 SV=2	0	FALSE	98.162	47	19	108	18	437	50.6	8.63	148.69	19	1	1.023	1.526	1.471	0.837338	0.953718	0.984089	62.85	58.01	79.98	6.21053e+06	6.75254e+06	3.70151e+06	22.62	17.3	47.71	High	High	High	High	High	High	High	High	High	High	High	High	1
High	Master Protein	Q04837	Single-stranded DNA-binding protein, mitochondrial OS=Homo sapiens OX=9606 GN=SSBP1 PE=1 SV=1	0	FALSE	98.066	58	11	111	11	148	17.2	9.6	171.35	11	0	1.043	1.494	1.507	0.767348	0.91978	0.994485	45.88	53.7	67.19	1.49352e+07	1.72652e+07	1.11465e+07	14.83	13.34	30.21	High	High	High	High	High	High	High	High	High	High	High	High	1
High	Master Protein	O75691	Small subunit processome component 20 homolog OS=Homo sapiens OX=9606 GN=UTP20 PE=1 SV=3	0	FALSE	97.975	12	25	97	25	2785	318.2	7.39	55.37	25	0	0.934	1.517	1.444	0.990266	0.952427	0.998238	44.55	45.54	38.78	4.15773e+06	3.30483e+06	1.67006e+06	12.55	17.17	57.75	High	High	High	High	High	High	High	High	High	High	High	High	1
High	Master Protein	P08559	Pyruvate dehydrogenase E1 component subunit alpha, somatic form, mitochondrial OS=Homo sapiens OX=9606 GN=PDHA1 PE=1 SV=3	0	FALSE	97.734	56	20	113	20	390	43.3	8.06	176.36	20	0	1.004	1.731	1.614	0.905163	0.899107	0.892121	36.96	57.47	52.25	2.67504e+07	2.57246e+07	1.69004e+07	22.04	15.48	54.96	High	High	High	High	High	High	High	High	High	High	High	High	1
High	Master Protein	Q13185	Chromobox protein homolog 3 OS=Homo sapiens OX=9606 GN=CBX3 PE=1 SV=4	0	FALSE	97.701	60	11	110	9	183	20.8	5.33	195.91	11	3	0.888	1.873	1.647	0.861638	0.644107	0.832776	56.26	48.59	63.95	1.65872e+07	1.61626e+07	8.90005e+06	13.89	27.44	57.49	High	High	High	High	High	High	High	High	High	High	High	High	1
High	Master Protein	Q96C36	Pyrroline-5-carboxylate reductase 2 OS=Homo sapiens OX=9606 GN=PYCR2 PE=1 SV=1	0	FALSE	97.688	48	14	106	13	320	33.6	7.77	181.44	14	1	0.881	1.52	1.25	0.87358	0.952427	0.596866	46.93	49.46	44.74	6.40823e+06	5.87297e+06	3.87604e+06	13.86	23.02	35.15	High	High	High	High	High	High	High	High	High	High	High	High	1	Met-loss+Acetyl [N-Term]
High	Master Protein	Q9NSD9	Phenylalanine--tRNA ligase beta subunit OS=Homo sapiens OX=9606 GN=FARSB PE=1 SV=3	0	FALSE	97.656	39	21	120	21	589	66.1	6.84	134.71	21	0	0.979	1.567	1.515	0.958797	0.983577	0.975406	37.59	46.17	50.09	5.04954e+06	5.1878e+06	3.07898e+06	16.1	18.39	47.01	High	High	High	High	High	High	High	High	High	High	High	High	1
High	Master Protein	P13861	cAMP-dependent protein kinase type II-alpha regulatory subunit OS=Homo sapiens OX=9606 GN=PRKAR2A PE=1 SV=2	0	FALSE	97.559	56	18	80	15	404	45.5	5.07	103.56	18	3	1.005	1.787	1.751	0.903013	0.839227	0.579265	33.67	50.41	59.02	4.0989e+06	4.3118e+06	1.81356e+06	14.15	26.1	48.49	High	High	High	High	High	High	High	High	High	High	High	Peak Found	1
High	Master Protein	Q16352	Alpha-internexin OS=Homo sapiens OX=9606 GN=INA PE=1 SV=2	0	FALSE	97.553	44	20	169	14	499	55.4	5.4	261.81	20	0	0.974	1.628	1.465	0.968704	0.965978	0.990715	37.69	52.49	51.24	2.93408e+06	2.91177e+06	1.68565e+06	13.95	19.58	45.82	High	High	High	High	High	High	High	High	High	High	High	High	1	Met-loss+Acetyl [N-Term]
High	Master Protein	Q9Y5J1	U3 small nucleolar RNA-associated protein 18 homolog OS=Homo sapiens OX=9606 GN=UTP18 PE=1 SV=3	0	FALSE	97.501	40	15	86	15	556	62	8.76	98.09	15	0	0.978	1.477	1.446	0.960345	0.90663	0.999902	44.24	52.53	77.73	4.34068e+06	2.77167e+06	2.08468e+06	9.11	13.01	44.36	High	High	High	High	High	High	High	High	High	High	High	High	1
High	Master Protein	Q9NVA2	Septin-11 OS=Homo sapiens OX=9606 GN=SEPTIN11 PE=1 SV=3	0	FALSE	97.365	45	18	98	10	429	49.4	6.81	130.55	18	7	0.826	1.483	1.176	0.613406	0.908559	0.343579	52.4	52.3	46.59	4.46407e+06	3.8618e+06	2.94633e+06	15.21	17.49	44.47	High	High	High	High	High	High	High	High	High	High	High	High	1	Met-loss+Acetyl [N-Term]
High	Master Protein	P06454	Prothymosin alpha OS=Homo sapiens OX=9606 GN=PTMA PE=1 SV=2	0	FALSE	97.182	43	10	116	10	111	12.2	3.78	253.67	10	0	1.228	2.604	2.575	0.0467085	0.00112806	0.000234091	79.5	86.47	63.72	3.33372e+07	6.32008e+07	1.96e+07	31.01	44.59	14.3	High	High	High	High	High	High	High	High	High	High	High	High	1	Met-loss+Acetyl [N-Term]
High	Master Protein	Q8WXF1	Paraspeckle component 1 OS=Homo sapiens OX=9606 GN=PSPC1 PE=1 SV=1	0	FALSE	96.945	45	17	111	16	523	58.7	6.67	134.72	17	0	0.92	1.86	1.541	0.967792	0.672102	0.970992	35.36	51.17	59.93	7.9552e+06	7.49978e+06	4.84258e+06	13.18	14.96	42.39	High	High	High	High	High	High	High	High	High	High	High	High	1
High	Master Protein	P35613	Basigin OS=Homo sapiens OX=9606 GN=BSG PE=1 SV=2	0	FALSE	96.937	26	8	110	8	385	42.2	5.66	273.96	8	0	0.974	2.122	1.865	0.97485	0.161501	0.383677	30.94	70.34	62.09	1.89385e+07	1.93992e+07	1.1246e+07	8.93	16.98	46.11	High	High	High	High	High	High	High	High	High	High	High	High	1
High	Master Protein	Q8WWM7	Ataxin-2-like protein OS=Homo sapiens OX=9606 GN=ATXN2L PE=1 SV=2	0	FALSE	96.862	28	19	97	19	1075	113.3	8.59	62.7	19	0	1.074	1.501	1.431	0.62116	0.952291	0.988146	36.67	39.15	39.77	3.12033e+06	3.3133e+06	1.72434e+06	14.62	17.02	43.38	High	High	High	High	High	High	High	High	High	High	High	High	1	Acetyl [N-Term]
High	Master Protein	O96019	Actin-like protein 6A OS=Homo sapiens OX=9606 GN=ACTL6A PE=1 SV=1	0	FALSE	96.829	60	18	107	18	429	47.4	5.6	155.22	18	0	0.987	1.659	1.474	0.946111	0.959802	0.999902	41.63	53.21	57.63	5.17033e+06	5.26052e+06	2.85278e+06	14.66	19.85	32.01	High	High	High	High	High	High	High	High	High	High	High	High	1	Met-loss+Acetyl [N-Term]
High	Master Protein	P17066	Heat shock 70 kDa protein 6 OS=Homo sapiens OX=9606 GN=HSPA6 PE=1 SV=2	0	FALSE	96.79	19	12	232	1	643	71	6.14	512.77	12	0																Not Found	Not Found	Not Found	Not Found	Not Found	Not Found	Not Found	Not Found	Not Found	Not Found	High	Not Found	1
High	Master Protein	Q9UBB4	Ataxin-10 OS=Homo sapiens OX=9606 GN=ATXN10 PE=1 SV=1	0	FALSE	96.675	44	17	90	17	475	53.5	5.25	93.42	17	0	0.96	1.534	1.362	0.981371	0.955863	0.892121	33.52	57.61	45.93	3.92764e+06	3.88587e+06	2.5341e+06	13.84	16.96	50.89	High	High	High	High	High	High	High	High	High	High	High	High	1
High	Master Protein	Q14166	Tubulin--tyrosine ligase-like protein 12 OS=Homo sapiens OX=9606 GN=TTLL12 PE=1 SV=2	0	FALSE	96.515	36	15	66	15	644	74.4	5.53	63.99	15	0	0.97	1.614	1.512	0.981371	0.968389	0.946516	29.74	50.34	60.15	2.18493e+06	2.09868e+06	953650	10.97	19.23	62.57	High	High	High	High	High	High	High	High	High	High	High	Peak Found	1
High	Master Protein	Q9UHD1	Cysteine and histidine-rich domain-containing protein 1 OS=Homo sapiens OX=9606 GN=CHORDC1 PE=1 SV=2	0	FALSE	96.407	49	12	82	12	332	37.5	7.87	104.25	12	0	0.878	1.838	1.417	0.872893	0.751567	0.969165	48.69	52.21	53.21	4.16507e+06	3.62443e+06	2.14112e+06	10.98	23.94	37.65	High	High	High	High	High	High	High	High	High	High	High	High	1	Met-loss+Acetyl [N-Term]
High	Master Protein	P00441	Superoxide dismutase [Cu-Zn] OS=Homo sapiens OX=9606 GN=SOD1 PE=1 SV=2	0	TRUE	96.341	81	11	65	11	154	15.9	6.13	109.42	11	0	1.489	1.997	3.575	4.12451e-05	0.368762	4.05237e-10	78.31	89.43	91.36	3.05496e+06	3.64876e+06	1.01518e+06	15.3	91.39	49.86	High	High	High	High	High	High	High	High	High	High	High	High	1
High	Master Protein	O94776	Metastasis-associated protein MTA2 OS=Homo sapiens OX=9606 GN=MTA2 PE=1 SV=1	0	FALSE	96.283	40	19	86	16	668	75	9.66	90.85	19	3	1.075	1.517	1.517	0.640699	0.942406	0.970294	34.25	43.67	44.87	4.74808e+06	4.67499e+06	3.07143e+06	12.06	11.81	41.12	High	High	High	High	High	High	High	High	High	High	High	High	1
High	Master Protein	P54819	Adenylate kinase 2, mitochondrial OS=Homo sapiens OX=9606 GN=AK2 PE=1 SV=2	0	FALSE	96.28	64	12	120	12	239	26.5	7.81	188.25	12	0	1.06	1.587	1.515	0.715388	0.996127	0.990715	32.38	58.52	51.73	1.21914e+07	1.25736e+07	7.61787e+06	11.33	18.01	25.75	High	High	High	High	High	High	High	High	High	High	High	High	1	Met-loss [N-Term]
High	Master Protein	O95573	Long-chain-fatty-acid--CoA ligase 3 OS=Homo sapiens OX=9606 GN=ACSL3 PE=1 SV=3	0	FALSE	96.246	40	19	93	17	720	80.4	8.38	80.64	19	2	0.983	1.423	1.363	0.949399	0.853429	0.919814	43.57	43.17	61.4	3.37296e+06	3.29205e+06	1.90873e+06	12.64	17.32	33.07	High	High	High	High	High	High	High	High	High	High	High	High	1
High	Master Protein	O00151	PDZ and LIM domain protein 1 OS=Homo sapiens OX=9606 GN=PDLIM1 PE=1 SV=4	0	FALSE	96.166	67	15	77	15	329	36	7.02	152.03	15	0	1.116	1.805	1.87	0.414858	0.785176	0.31567	44.9	65.17	48.99	6.07741e+06	5.82751e+06	2.67227e+06	12.52	14.82	55.94	High	High	High	High	High	High	High	High	High	High	High	High	1	Met-loss+Acetyl [N-Term]
High	Master Protein	Q96FW1	Ubiquitin thioesterase OTUB1 OS=Homo sapiens OX=9606 GN=OTUB1 PE=1 SV=2	0	FALSE	95.884	58	13	86	13	271	31.3	4.94	122.54	13	0	0.774	2.084	1.415	0.279219	0.220993	0.961787	53.98	47.63	48.82	5.29336e+06	4.42962e+06	2.24657e+06	12.54	25.57	54.82	High	High	High	High	High	High	High	High	High	High	High	High	1	Met-loss+Acetyl [N-Term]
High	Master Protein	Q01469	Fatty acid-binding protein 5 OS=Homo sapiens OX=9606 GN=FABP5 PE=1 SV=3	0	FALSE	95.844	66	10	64	10	135	15.2	7.01	160.25	10	0	0.97	1.777	1.408	0.97484	0.839227	0.953153	56.32	57.48	73.32	4.59561e+06	4.45277e+06	2.28153e+06	11.07	16.23	50.62	High	High	High	High	High	High	High	High	High	High	High	High	1	Met-loss+Acetyl [N-Term]
High	Master Protein	O75521	Enoyl-CoA delta isomerase 2 OS=Homo sapiens OX=9606 GN=ECI2 PE=1 SV=4	0	FALSE	95.71	49	15	87	15	394	43.6	9	112.16	15	0	1.146	1.642	1.839	0.276292	0.9541	0.334926	46.96	60.39	57.51	3.01788e+06	3.58734e+06	1.50666e+06	10.78	11.18	57.67	High	High	High	High	High	High	High	High	High	High	High	High	1
High	Master Protein	Q9BSJ8	Extended synaptotagmin-1 OS=Homo sapiens OX=9606 GN=ESYT1 PE=1 SV=1	0	FALSE	95.528	28	20	85	20	1104	122.8	5.83	88.52	20	0	0.79	1.979	1.514	0.388621	0.382895	0.951349	45.64	43.11	61.15	3.07549e+06	2.59754e+06	1.42338e+06	14.11	24.73	58.83	High	High	High	High	High	High	High	High	High	High	High	High	1
High	Master Protein	P42765	3-ketoacyl-CoA thiolase, mitochondrial OS=Homo sapiens OX=9606 GN=ACAA2 PE=1 SV=2	0	FALSE	95.238	47	15	104	15	397	41.9	8.09	120.4	15	0	1.007	1.392	1.415	0.891097	0.771099	0.963529	34.89	47.42	46.57	3.84503e+06	3.66268e+06	2.37045e+06	10.31	16.3	48.12	High	High	High	High	High	High	High	High	High	High	High	High	1
High	Master Protein	P46782	40S ribosomal protein S5 OS=Homo sapiens OX=9606 GN=RPS5 PE=1 SV=4	0	FALSE	94.839	47	11	143	11	204	22.9	9.72	219.68	11	0	1.01	1.582	1.593	0.892829	0.991041	0.921148	39.18	46.81	40.85	2.17818e+07	2.13008e+07	1.51176e+07	10.31	10.65	18.11	High	High	High	High	High	High	High	High	High	High	High	High	1	Met-loss+Acetyl [N-Term]; Acetyl [N-Term]
High	Master Protein	Q15021	Condensin complex subunit 1 OS=Homo sapiens OX=9606 GN=NCAPD2 PE=1 SV=3	0	FALSE	94.808	22	24	97	24	1401	157.1	6.61	63.73	24	0	0.939	1.642	1.481	0.997701	0.955863	0.983603	40.85	42.79	44.78	2.74818e+06	2.43317e+06	1.6665e+06	15.8	23.75	20.84	High	High	High	High	High	High	High	High	High	High	High	High	1
High	Master Protein	O94832	Unconventional myosin-Id OS=Homo sapiens OX=9606 GN=MYO1D PE=1 SV=2	0	FALSE	94.77	25	21	79	20	1006	116.1	9.39	46.38	21	1	0.976	1.434	1.55	0.966373	0.89041	0.916955	46.61	45.03	50.25	2.76677e+06	2.64236e+06	1.30412e+06	9.88	15.77	39.07	High	High	High	High	High	High	High	High	High	High	High	High	1
High	Master Protein	P36871	Phosphoglucomutase-1 OS=Homo sapiens OX=9606 GN=PGM1 PE=1 SV=3	0	FALSE	94.444	41	16	115	16	562	61.4	6.76	181.66	16	0	1.047	1.485	1.474	0.749765	0.91978	0.99666	39.12	41.35	42.4	3.70396e+06	3.89599e+06	2.2075e+06	10.37	11.34	46.59	High	High	High	High	High	High	High	High	High	High	High	High	1
High	Master Protein	Q96DI7	U5 small nuclear ribonucleoprotein 40 kDa protein OS=Homo sapiens OX=9606 GN=SNRNP40 PE=1 SV=1	0	FALSE	94.424	58	13	83	13	357	39.3	8.1	130.54	13	0	0.895	1.54	1.312	0.92121	0.977943	0.814514	39.89	45.87	54.28	3.8774e+06	3.60717e+06	1.82084e+06	6.22	14.49	63.76	High	High	High	High	High	High	High	High	High	High	High	High	1
High	Master Protein	P51858	Hepatoma-derived growth factor OS=Homo sapiens OX=9606 GN=HDGF PE=1 SV=1	0	FALSE	94.411	73	14	96	14	240	26.8	4.73	114.1	14	0	0.852	2.014	1.817	0.731868	0.351425	0.470653	53.93	66.09	65.26	7.35151e+06	7.1499e+06	2.67349e+06	6.02	33.48	44.95	High	High	High	High	High	High	High	High	High	High	High	High	1
High	Master Protein	O00231	26S proteasome non-ATPase regulatory subunit 11 OS=Homo sapiens OX=9606 GN=PSMD11 PE=1 SV=3	0	FALSE	94.063	52	18	92	18	422	47.4	6.48	133.97	18	0	0.87	1.568	1.374	0.825211	0.983577	0.87832	48.65	49.35	53.88	6.62337e+06	5.68561e+06	4.2538e+06	10.66	17.72	30.56	High	High	High	High	High	High	High	High	High	High	High	High	1	Met-loss+Acetyl [N-Term]
High	Master Protein	O14497	AT-rich interactive domain-containing protein 1A OS=Homo sapiens OX=9606 GN=ARID1A PE=1 SV=3	0	FALSE	94.004	13	17	59	17	2285	241.9	6.7	58.63	17	0	0.964	1.367	1.364	0.981371	0.661957	0.879658	40.44	35.52	37.63	5.38811e+06	5.67564e+06	3.03338e+06	6.36	27.47	76.04	High	High	High	High	High	High	High	High	High	High	High	High	1	Met-loss+Acetyl [N-Term]
High	Master Protein	Q9H2U2	Inorganic pyrophosphatase 2, mitochondrial OS=Homo sapiens OX=9606 GN=PPA2 PE=1 SV=2	0	FALSE	93.885	66	18	95	17	334	37.9	7.39	85.56	18	0	0.893	2.176	1.641	0.916905	0.139136	0.80393	66.38	68.06	58.85	3.58624e+06	3.43079e+06	1.94444e+06	14.32	26.59	51.31	High	High	High	High	High	High	High	High	High	High	High	Peak Found	1
High	Master Protein	P46459	Vesicle-fusing ATPase OS=Homo sapiens OX=9606 GN=NSF PE=1 SV=3	0	FALSE	93.822	29	19	91	19	744	82.5	6.95	89.07	19	0	0.795	1.666	1.357	0.389086	0.952427	0.924055	34.55	42.5	42.69	3.52816e+06	2.707e+06	1.93726e+06	12.62	19.59	48.62	High	High	High	High	High	High	High	High	High	High	High	High	1
High	Master Protein	Q8NBS9	Thioredoxin domain-containing protein 5 OS=Homo sapiens OX=9606 GN=TXNDC5 PE=1 SV=2	0	FALSE	93.807	40	13	103	13	432	47.6	5.97	147.2	13	0	1.132	1.657	1.672	0.30982	0.961056	0.810402	43.92	50.31	54.29	6.25024e+06	6.81156e+06	4.41923e+06	15.64	13.84	34.67	High	High	High	High	High	High	High	High	High	High	High	High	1
High	Master Protein	Q00325	Phosphate carrier protein, mitochondrial OS=Homo sapiens OX=9606 GN=SLC25A3 PE=1 SV=2	0	FALSE	93.674	40	17	149	17	362	40.1	9.38	218.33	17	0	0.904	1.323	1.412	0.910715	0.537169	0.928432	43.09	54.84	53.59	2.64373e+07	2.42347e+07	1.63062e+07	14.09	20.14	34.74	High	High	High	High	High	High	High	High	High	High	High	High	1
High	Master Protein	Q14692	Ribosome biogenesis protein BMS1 homolog OS=Homo sapiens OX=9606 GN=BMS1 PE=1 SV=1	0	FALSE	93.66	23	22	87	22	1282	145.7	6.44	72.62	22	0	0.938	1.498	1.341	0.994402	0.943979	0.878701	31.77	42.39	45	3.50824e+06	3.07096e+06	2.07673e+06	11.37	18.02	34.57	High	High	High	High	High	High	High	High	High	High	High	High	1
High	Master Protein	P52292	Importin subunit alpha-1 OS=Homo sapiens OX=9606 GN=KPNA2 PE=1 SV=1	0	FALSE	93.583	41	16	133	16	529	57.8	5.4	193.98	16	0	0.998	1.478	1.577	0.917266	0.906855	0.938077	36.23	48.69	49.43	8.0638e+06	8.10455e+06	5.44254e+06	10.94	17.7	39.68	High	High	High	High	High	High	High	High	High	High	High	High	1	Met-loss+Acetyl [N-Term]
High	Master Protein	Q02809	Procollagen-lysine,2-oxoglutarate 5-dioxygenase 1 OS=Homo sapiens OX=9606 GN=PLOD1 PE=1 SV=2	0	FALSE	93.479	31	17	104	17	727	83.5	6.95	114.7	17	0	0.895	1.64	1.475	0.91811	0.960287	0.984089	39.99	45.92	33.73	3.56459e+06	3.06354e+06	1.48542e+06	16.57	15.74	50.97	High	High	High	High	High	High	High	High	High	High	High	High	1
High	Master Protein	Q96EP5	DAZ-associated protein 1 OS=Homo sapiens OX=9606 GN=DAZAP1 PE=1 SV=1	0	FALSE	93.403	38	12	92	12	407	43.4	8.56	111.09	12	0	0.905	1.448	1.462	0.949399	0.858853	0.993151	63.87	47.05	64.68	5.75139e+06	5.63125e+06	2.92804e+06	8.01	24.94	44.36	High	High	High	High	High	High	High	High	High	High	High	High	1	Acetyl [N-Term]
High	Master Protein	P55209	Nucleosome assembly protein 1-like 1 OS=Homo sapiens OX=9606 GN=NAP1L1 PE=1 SV=1	0	FALSE	93.396	38	12	104	10	391	45.3	4.46	180.49	12	2	0.83	1.962	1.934	0.532959	0.441204	0.246473	56.95	59.72	74.86	1.16646e+07	1.13573e+07	5.02724e+06	2.88	25.25	49.95	High	High	High	High	High	High	High	High	High	High	High	High	1
High	Master Protein	Q9Y617	Phosphoserine aminotransferase OS=Homo sapiens OX=9606 GN=PSAT1 PE=1 SV=2	0	FALSE	93.24	60	18	125	18	370	40.4	7.66	247.96	18	0	0.923	1.654	1.422	0.964967	0.962763	0.942588	30.17	51.85	51.99	9.64788e+06	9.04159e+06	6.43071e+06	9.43	14.83	47.08	High	High	High	High	High	High	High	High	High	High	High	High	1
High	Master Protein	Q15738	Sterol-4-alpha-carboxylate 3-dehydrogenase, decarboxylating OS=Homo sapiens OX=9606 GN=NSDHL PE=1 SV=2	0	FALSE	93.194	64	17	97	17	373	41.9	8.06	115.21	17	0	0.948	2.008	1.758	0.994402	0.358209	0.534604	35.75	51.75	59.6	4.93242e+06	4.74017e+06	1.97592e+06	12.87	19.09	54.59	High	High	High	High	High	High	High	High	High	High	High	High	1	Acetyl [N-Term]
High	Master Protein	P27695	DNA-(apurinic or apyrimidinic site) endonuclease OS=Homo sapiens OX=9606 GN=APEX1 PE=1 SV=2	0	FALSE	93.046	57	17	104	17	318	35.5	8.12	155.57	17	0	0.808	1.748	1.365	0.44784	0.885442	0.855264	56.66	59.48	67.56	6.85129e+06	5.70806e+06	4.28436e+06	16.83	26.49	43.37	High	High	High	High	High	High	High	High	High	High	High	High	1
High	Master Protein	Q5VYK3	Proteasome adapter and scaffold protein ECM29 OS=Homo sapiens OX=9606 GN=ECPAS PE=1 SV=2	0	FALSE	92.845	18	26	74	26	1845	204.2	7.12	23.21	26	0	0.936	1.331	1.324	0.994402	0.630503	0.870019	37.07	49.85	53.89	2.67272e+06	2.51415e+06	1.99915e+06	15.2	18.15	47.12	High	High	High	High	High	High	High	High	High	High	High	High	1
High	Master Protein	P10515	Dihydrolipoyllysine-residue acetyltransferase component of pyruvate dehydrogenase complex, mitochondrial OS=Homo sapiens OX=9606 GN=DLAT PE=1 SV=3	0	FALSE	92.82	32	17	114	17	647	69	7.84	105.72	17	0	0.916	1.548	1.43	0.964967	0.97666	0.950738	40.82	43.63	45.49	6.42387e+06	6.2149e+06	3.87239e+06	11.64	18.39	32.12	High	High	High	High	High	High	High	High	High	High	High	High	1
High	Master Protein	P20042	Eukaryotic translation initiation factor 2 subunit 2 OS=Homo sapiens OX=9606 GN=EIF2S2 PE=1 SV=2	0	FALSE	92.813	49	17	64	17	333	38.4	5.8	111.05	17	0	0.983	1.522	1.533	0.954063	0.948616	0.957512	56.95	57.21	50.87	6.32976e+06	5.83052e+06	3.03654e+06	19.05	19.68	49.85	High	High	High	High	High	High	High	High	High	High	High	High	1
High	Master Protein	P11047	Laminin subunit gamma-1 OS=Homo sapiens OX=9606 GN=LAMC1 PE=1 SV=3	0	FALSE	92.801	19	20	75	20	1609	177.5	5.12	41.6	20	0	1.051	1.468	1.393	0.81499	0.953718	0.970992	29.45	39.72	38.37	1.54899e+06	1.66948e+06	1.13444e+06	12.25	15.39	33.75	High	High	High	High	High	High	High	High	High	High	High	High	1
High	Master Protein	Q96HE7	ERO1-like protein alpha OS=Homo sapiens OX=9606 GN=ERO1A PE=1 SV=2	0	FALSE	92.377	42	16	96	14	468	54.4	5.68	120.25	16	2	1.075	1.479	1.581	0.655704	0.908559	0.892121	35.41	43.77	41.93	4.34624e+06	4.79408e+06	2.60133e+06	12.43	19.11	54.04	High	High	High	High	High	High	High	High	High	High	High	High	1
High	Master Protein	Q15637	Splicing factor 1 OS=Homo sapiens OX=9606 GN=SF1 PE=1 SV=4	0	FALSE	92.332	30	16	84	16	639	68.3	8.98	107.3	16	0	1.134	1.307	1.409	0.307201	0.476796	0.924055	40.38	46.78	50.28	1.41499e+07	7.06142e+06	9.25886e+06	42.45	55.43	45.74	High	High	High	High	High	High	High	High	High	High	High	High	1	Met-loss+Acetyl [N-Term]
High	Master Protein	Q09161	Nuclear cap-binding protein subunit 1 OS=Homo sapiens OX=9606 GN=NCBP1 PE=1 SV=1	0	FALSE	92.097	26	14	84	14	790	91.8	6.43	115.12	14	0	0.937	2.1	1.925	0.994402	0.245866	0.188016	40.79	39.15	47.07	2.55384e+06	2.68297e+06	584602	14	22.07	72.39	High	High	High	High	High	High	High	High	High	High	High	Peak Found	1
High	Master Protein	P02533	Keratin, type I cytoskeletal 14 OS=Homo sapiens OX=9606 GN=KRT14 PE=1 SV=4	0	TRUE	92.009	38	18	48	8	472	51.5	5.16	75.94	18	0	1.056	3.609	1.863	0.883863	0.000192832	0.543576	106.66	117.34	70.91	303670	448378	180932	169.56	31.99	75	Peak Found	High	Peak Found	Peak Found	High	Peak Found	Peak Found	High	Peak Found	High	Peak Found	High	1
High	Master Protein	P08708	40S ribosomal protein S17 OS=Homo sapiens OX=9606 GN=RPS17 PE=1 SV=2	0	FALSE	92.005	60	10	96	10	135	15.5	9.85	138.85	10	0	0.898	1.999	1.949	0.895605	0.369508	0.222115	47.08	63.39	81.02	1.22208e+07	1.2332e+07	7.93628e+06	15.03	18.59	45.12	High	High	High	High	High	High	High	High	High	High	High	High	1
High	Master Protein	P29144	Tripeptidyl-peptidase 2 OS=Homo sapiens OX=9606 GN=TPP2 PE=1 SV=4	0	FALSE	91.973	22	19	86	19	1249	138.3	6.32	57.2	19	0	0.864	1.462	1.129	0.81499	0.9096	0.333699	42.4	39.24	43.67	3.42993e+06	2.89106e+06	1.79328e+06	26.92	21.47	52.15	High	High	High	High	High	High	High	High	High	High	High	High	1	Met-loss+Acetyl [N-Term]
High	Master Protein	Q96AG4	Leucine-rich repeat-containing protein 59 OS=Homo sapiens OX=9606 GN=LRRC59 PE=1 SV=1	0	FALSE	91.849	50	14	112	14	307	34.9	9.57	185	14	0	0.977	1.606	1.644	0.973879	0.993346	0.838627	46.48	45.34	60.63	1.10251e+07	1.11813e+07	6.49754e+06	10.97	17.5	24.83	High	High	High	High	High	High	High	High	High	High	High	High	1
High	Master Protein	P80723	Brain acid soluble protein 1 OS=Homo sapiens OX=9606 GN=BASP1 PE=1 SV=2	0	FALSE	91.417	74	14	85	14	227	22.7	4.63	91.93	14	0	0.841	1.428	1.254	0.707216	0.821977	0.628996	36.24	32.79	41.09	4.56185e+06	4.1155e+06	2.91765e+06	15.15	17.46	25.32	High	High	High	High	High	High	High	High	High	High	High	High	1
High	Master Protein	Q08J23	RNA cytosine C(5)-methyltransferase NSUN2 OS=Homo sapiens OX=9606 GN=NSUN2 PE=1 SV=2	0	FALSE	91.258	34	18	86	18	767	86.4	6.77	69.74	18	0	0.904	1.596	1.487	0.947134	0.989552	0.975406	41.71	31.5	46.03	3.14308e+06	2.93407e+06	1.62755e+06	14.78	14.01	44.48	High	High	High	High	High	High	High	High	High	High	High	High	1
High	Master Protein	P62879	Guanine nucleotide-binding protein G(I)/G(S)/G(T) subunit beta-2 OS=Homo sapiens OX=9606 GN=GNB2 PE=1 SV=3	0	FALSE	91.121	54	15	99	6	340	37.3	6	160.41	15	3	0.985	1.805	1.324	0.950108	0.759027	0.871818	45.03	64.99	50.57	2.97168e+06	2.87878e+06	1.88433e+06	13.9	20.9	50.77	High	High	High	High	High	High	High	High	High	High	High	High	1	Met-loss+Acetyl [N-Term]
High	Master Protein	P26368	Splicing factor U2AF 65 kDa subunit OS=Homo sapiens OX=9606 GN=U2AF2 PE=1 SV=4	0	FALSE	91.108	50	16	104	16	475	53.5	9.09	114.64	16	0	0.783	2.527	1.783	0.258523	0.00357501	0.579665	73.97	75.56	74.66	8.05401e+06	6.92827e+06	3.42841e+06	19.43	28.01	12.81	High	High	High	High	High	High	High	High	High	High	High	High	1	Met-loss+Acetyl [N-Term]
High	Master Protein	P61586	Transforming protein RhoA OS=Homo sapiens OX=9606 GN=RHOA PE=1 SV=1	0	FALSE	91.041	48	10	104	8	193	21.8	6.1	204.34	10	2	1.106	1.803	1.971	0.453984	0.789523	0.188262	35.1	61.17	69.44	1.33794e+07	1.42794e+07	6.72014e+06	13.5	13.58	35.22	High	High	High	High	High	High	High	High	High	High	High	High	1
High	Master Protein	Q9BYG3	MKI67 FHA domain-interacting nucleolar phosphoprotein OS=Homo sapiens OX=9606 GN=NIFK PE=1 SV=1	0	FALSE	91.039	52	15	67	15	293	34.2	9.88	103.44	15	0	0.884	2.019	1.608	0.887383	0.37736	0.850003	34	46.51	44.23	4.61236e+06	4.03429e+06	1.98187e+06	18.8	28.85	32.13	High	High	High	High	High	High	High	High	High	High	Peak Found	High	1
High	Master Protein	P62820	Ras-related protein Rab-1A OS=Homo sapiens OX=9606 GN=RAB1A PE=1 SV=3	0	FALSE	91.034	70	12	110	4	205	22.7	6.21	143.16	12	0	0.882	2.163	1.781	0.869284	0.150721	0.452745	40.32	52.67	44.02	2.31993e+06	2.11162e+06	948838	9.27	19.1	63.3	High	High	High	High	High	High	High	High	High	High	High	High	1	Met-loss+Acetyl [N-Term]
High	Master Protein	P54727	UV excision repair protein RAD23 homolog B OS=Homo sapiens OX=9606 GN=RAD23B PE=1 SV=1	0	FALSE	90.942	42	15	83	13	409	43.1	4.84	103.63	15	2	0.89	1.364	1.213	0.871575	0.660266	0.435159	50.16	35.44	38.18	9.63668e+06	8.77491e+06	7.02726e+06	13.35	15.74	26.21	High	High	High	High	High	High	High	High	High	High	High	High	1
High	Master Protein	Q92804	TATA-binding protein-associated factor 2N OS=Homo sapiens OX=9606 GN=TAF15 PE=1 SV=1	0	FALSE	90.833	32	11	80	9	592	61.8	8.02	170.36	11	0	1.23	1.841	2.13	0.0742188	0.685553	0.029294	49.48	62.83	63.75	3.76816e+06	4.94145e+06	1.08115e+06	14.35	35.81	77.05	High	High	High	High	High	High	High	High	High	High	High	High	1
High	Master Protein	Q14978	Nucleolar and coiled-body phosphoprotein 1 OS=Homo sapiens OX=9606 GN=NOLC1 PE=1 SV=2	0	FALSE	90.628	25	18	136	18	699	73.6	9.47	183.51	18	0	1.029	1.311	1.347	0.829652	0.491086	0.814514	32.53	34.59	42.14	1.75128e+07	1.77493e+07	1.24246e+07	12.98	14.73	12.82	High	High	High	High	High	High	High	High	High	High	High	High	1
High	Master Protein	P35659	Protein DEK OS=Homo sapiens OX=9606 GN=DEK PE=1 SV=1	0	FALSE	90.584	37	15	88	15	375	42.6	8.56	150.83	15	0	1.232	1.422	1.743	0.0431751	0.808262	0.670516	52.76	40.29	58.66	1.05537e+07	1.16109e+07	6.29402e+06	13.92	15.12	41.72	High	High	High	High	High	High	High	High	High	High	High	High	1	Met-loss+Acetyl [N-Term]
High	Master Protein	P08779	Keratin, type I cytoskeletal 16 OS=Homo sapiens OX=9606 GN=KRT16 PE=1 SV=4	0	TRUE	90.485	40	19	45	9	473	51.2	5.05	69.88	19	6	0.077	4.517	0.846	3.1559e-16	2.28419e-08	0.246473	67.3	123.96	106.22	642859	88262.9	47213.2	139.48	110.95	154.82	Not Found	High	Not Found	Not Found	Not Found	Not Found	Peak Found	Peak Found	Not Found	Not Found	Not Found	High	1
High	Master Protein	O60716	Catenin delta-1 OS=Homo sapiens OX=9606 GN=CTNND1 PE=1 SV=1	0	FALSE	90.477	29	19	69	19	968	108.1	6.23	92.69	19	0	1.083	1.423	1.52	0.585903	0.86792	0.947148	33.59	48.9	53.62	3.31171e+06	3.1123e+06	1.65895e+06	5.85	17.99	49.88	High	High	High	High	High	High	High	High	High	High	High	High	1
High	Master Protein	P58107	Epiplakin OS=Homo sapiens OX=9606 GN=EPPK1 PE=1 SV=3	0	FALSE	90.302	26	18	62	14	5088	555.3	5.62	51.4	18	0	1.269	2.265	2.371	0.105954	0.0872855	0.00128675	63.54	75.58	74.12	1.89118e+06	1.48528e+06	806447	20.83	18.11	52.49	High	High	High	High	High	High	High	High	High	Peak Found	High	Peak Found	1
High	Master Protein	Q13573	SNW domain-containing protein 1 OS=Homo sapiens OX=9606 GN=SNW1 PE=1 SV=1	0	FALSE	90.186	46	16	88	16	536	61.5	9.52	103.17	16	0	0.997	1.476	1.489	0.910934	0.925488	0.982448	37.11	46.12	40.12	3.23252e+06	3.38734e+06	1.89968e+06	14.79	14.46	37.69	High	High	High	High	High	High	High	High	High	High	High	High	1	Met-loss+Acetyl [N-Term]
High	Master Protein	Q02978	Mitochondrial 2-oxoglutarate/malate carrier protein OS=Homo sapiens OX=9606 GN=SLC25A11 PE=1 SV=3	0	FALSE	90.072	64	18	128	18	314	34	9.91	180.82	18	0	0.9	1.372	1.282	0.916905	0.678933	0.664532	46.23	52.21	47.61	7.56212e+06	6.84127e+06	5.23099e+06	12.92	20.04	37.3	High	High	High	High	High	High	High	High	High	High	High	High	1	Met-loss+Acetyl [N-Term]
High	Master Protein	Q9BQ39	ATP-dependent RNA helicase DDX50 OS=Homo sapiens OX=9606 GN=DDX50 PE=1 SV=1	0	FALSE	90.024	28	18	112	15	737	82.5	9.17	137.84	18	0	0.96	1.457	1.371	0.981371	0.917848	0.943616	36.5	44.36	52.32	2.40244e+06	2.40997e+06	1.54448e+06	11.78	13.75	36.08	High	High	High	High	High	High	High	High	High	High	High	High	1
High	Master Protein	O15347	High mobility group protein B3 OS=Homo sapiens OX=9606 GN=HMGB3 PE=1 SV=4	0	FALSE	90.023	52	14	80	14	200	23	8.37	142.41	14	0	1.24	1.57	1.821	0.0391944	0.989042	0.492226	47.94	75.6	64.19	6.83463e+06	7.74603e+06	3.67911e+06	12.87	13.12	49.17	High	High	High	High	High	High	High	High	High	High	High	High	1
High	Master Protein	Q5JPE7	Nodal modulator 2 OS=Homo sapiens OX=9606 GN=NOMO2 PE=1 SV=1	0	FALSE	89.91	19	17	116	1	1267	139.4	5.76	106.37	17	15	0.983	1.563	1.532	0.957171	0.998405	0.92821	28.96	55.51	48.35	2.37424e+06	2.14753e+06	1.57505e+06	4.77	19.58	37.25	High	Peak Found	High	High	Peak Found	High	Peak Found	High	High	High	High	Not Found	1
High	Master Protein	P53041	Serine/threonine-protein phosphatase 5 OS=Homo sapiens OX=9606 GN=PPP5C PE=1 SV=1	0	FALSE	89.906	43	14	77	14	499	56.8	6.28	93.19	14	0	0.87	1.845	1.639	0.84813	0.669164	0.7669	36.29	45.96	52.65	2.87849e+06	2.6435e+06	1.1652e+06	7.74	8.89	57.36	High	High	High	High	High	High	High	High	High	High	High	High	1
High	Master Protein	Q96SI9	Spermatid perinuclear RNA-binding protein OS=Homo sapiens OX=9606 GN=STRBP PE=1 SV=1	0	FALSE	89.563	29	17	105	11	672	73.6	8.72	153.26	17	0	0.941	1.885	1.763	0.990266	0.643679	0.479369	31.5	39.38	44.9	1.40585e+06	1.09537e+06	606629	15.77	10.18	66.47	High	High	High	High	High	High	High	High	High	High	High	Peak Found	1
High	Master Protein	Q9BZZ5	Apoptosis inhibitor 5 OS=Homo sapiens OX=9606 GN=API5 PE=1 SV=3	0	FALSE	89.543	40	18	77	18	524	59	7.34	107.43	18	0	0.917	1.459	1.304	0.973924	0.875506	0.759512	52.25	56.71	46.38	5.80319e+06	4.74945e+06	3.27862e+06	15.23	19.44	45.01	High	High	High	High	High	High	High	High	High	High	High	High	1	Met-loss [N-Term]
High	Master Protein	Q2TAY7	WD40 repeat-containing protein SMU1 OS=Homo sapiens OX=9606 GN=SMU1 PE=1 SV=2	0	FALSE	89.424	43	17	88	17	513	57.5	7.18	116.56	17	0	0.906	1.358	1.181	0.955296	0.710005	0.46021	46.14	38.08	49.7	3.60525e+06	3.24654e+06	1.78006e+06	16.82	22.86	61.89	High	High	High	High	High	High	High	High	High	High	High	High	1
High	Master Protein	P37837	Transaldolase OS=Homo sapiens OX=9606 GN=TALDO1 PE=1 SV=2	0	FALSE	89.407	50	18	128	18	337	37.5	6.81	210.23	18	0	0.902	1.457	1.297	0.904411	0.876173	0.706509	32.13	47.85	43.17	1.56943e+07	1.47468e+07	1.08814e+07	16.13	18.42	39.48	High	High	High	High	High	High	High	High	High	High	High	High	1
High	Master Protein	Q99986	Serine/threonine-protein kinase VRK1 OS=Homo sapiens OX=9606 GN=VRK1 PE=1 SV=1	0	FALSE	89.221	44	14	67	14	396	45.4	8.91	108.74	14	0	0.787	2.407	1.431	0.346589	0.0191463	0.98119	51	72.02	69.06	4.41439e+06	3.68054e+06	1.78754e+06	15.42	25.82	67.97	High	High	High	High	High	High	High	High	High	High	High	High	1
High	Master Protein	Q04917	14-3-3 protein eta OS=Homo sapiens OX=9606 GN=YWHAH PE=1 SV=4	0	FALSE	89.165	63	17	143	12	246	28.2	4.84	210.1	17	0	0.92	1.39	1.223	0.975788	0.728055	0.507351	102.08	47.65	60.07	5.18897e+06	5.20018e+06	3.56243e+06	15.31	18.7	22.39	High	High	High	High	High	High	High	High	High	High	High	High	1	Met-loss+Acetyl [N-Term]
High	Master Protein	P61604	10 kDa heat shock protein, mitochondrial OS=Homo sapiens OX=9606 GN=HSPE1 PE=1 SV=2	0	FALSE	89.006	88	13	183	13	102	10.9	8.92	301.81	13	0	1.078	1.309	1.408	0.606567	0.484423	0.923396	45	46.78	51.39	6.43229e+07	6.57893e+07	4.81194e+07	7.95	15.71	23.39	High	High	High	High	High	High	High	High	High	High	High	High	1	Met-loss+Acetyl [N-Term]
High	Master Protein	O00264	Membrane-associated progesterone receptor component 1 OS=Homo sapiens OX=9606 GN=PGRMC1 PE=1 SV=3	0	FALSE	88.734	48	12	133	11	195	21.7	4.7	201.85	12	1	0.93	1.6	1.473	0.97484	0.998405	0.984788	51.06	67.43	49.34	1.83386e+07	1.65297e+07	1.1277e+07	13.97	18.53	31.7	High	High	High	High	High	High	High	High	High	High	High	High	1
High	Master Protein	P78316	Nucleolar protein 14 OS=Homo sapiens OX=9606 GN=NOP14 PE=1 SV=3	0	FALSE	88.483	23	16	77	16	857	97.6	7.58	102.77	16	0	1.055	1.662	1.614	0.727521	0.941666	0.814514	35.05	46.42	40.16	3.05614e+06	3.30731e+06	1.39606e+06	10.85	14.51	58.86	High	High	High	High	High	High	High	High	High	High	High	High	1
High	Master Protein	Q96A33	PAT complex subunit CCDC47 OS=Homo sapiens OX=9606 GN=CCDC47 PE=1 SV=1	0	FALSE	88.479	37	15	68	15	483	55.8	4.87	126.29	15	0	1.051	1.965	1.907	0.738468	0.424565	0.213312	36.99	65.16	63.97	3.49707e+06	3.55931e+06	1.54583e+06	9.69	17.61	76.48	High	High	High	High	High	High	High	High	High	High	High	Peak Found	1
High	Master Protein	P49189	4-trimethylaminobutyraldehyde dehydrogenase OS=Homo sapiens OX=9606 GN=ALDH9A1 PE=1 SV=3	0	FALSE	88.472	34	15	86	15	494	53.8	5.87	120.24	15	0	0.982	1.461	1.31	0.958797	0.880297	0.76746	48.32	42.73	51.25	4.5034e+06	4.34892e+06	3.23161e+06	12.64	19.62	65.28	High	High	High	High	High	High	High	High	High	High	High	High	1	Met-loss+Acetyl [N-Term]
High	Master Protein	P11908	Ribose-phosphate pyrophosphokinase 2 OS=Homo sapiens OX=9606 GN=PRPS2 PE=1 SV=2	0	FALSE	88.26	53	15	81	8	318	34.7	6.61	148.82	15	0	1.025	1.774	1.552	0.891626	0.793068	0.870713	34.9	56.14	69.94	1.30196e+06	1.00563e+06	522223	7.8	17.75	45.6	High	High	High	High	High	High	High	High	High	High	Peak Found	Peak Found	1	Met-loss [N-Term]
High	Master Protein	O96008	Mitochondrial import receptor subunit TOM40 homolog OS=Homo sapiens OX=9606 GN=TOMM40 PE=1 SV=1	0	FALSE	88.201	37	10	78	10	361	37.9	7.25	119.45	10	0	0.916	1.567	1.312	0.966608	0.983577	0.778095	56.5	41.96	46.83	6.16593e+06	5.82741e+06	3.47913e+06	12.35	13.94	47.84	High	High	High	High	High	High	High	High	High	High	High	High	1
High	Master Protein	P62191	26S proteasome regulatory subunit 4 OS=Homo sapiens OX=9606 GN=PSMC1 PE=1 SV=1	0	FALSE	88.039	39	13	77	11	440	49.2	6.21	112.68	13	0	0.808	1.671	1.393	0.518849	0.935949	0.958464	42.97	49.63	39.32	3.00619e+06	2.61002e+06	1.74376e+06	7.52	16.78	52.54	High	High	High	High	High	High	High	High	High	High	High	High	1
High	Master Protein	Q86V81	THO complex subunit 4 OS=Homo sapiens OX=9606 GN=ALYREF PE=1 SV=3	0	FALSE	87.581	41	8	91	8	257	26.9	11.15	195.8	8	0	0.995	2.256	1.836	0.935382	0.0506318	0.45762	43.18	78.86	63.81	1.17791e+07	1.33024e+07	6.54329e+06	11.17	15.42	48.6	High	High	High	High	High	High	High	High	High	High	High	High	1	Met-loss+Acetyl [N-Term]
High	Master Protein	Q9UGI8	Testin OS=Homo sapiens OX=9606 GN=TES PE=1 SV=1	0	FALSE	87.516	50	17	99	17	421	48	7.68	77.35	17	0	1.053	1.377	1.226	0.73951	0.757264	0.59696	55.41	53.42	57.28	2.94518e+06	3.12883e+06	2.35804e+06	14.91	16.9	32.98	High	High	High	High	High	High	High	High	High	High	High	High	1
High	Master Protein	P35222	Catenin beta-1 OS=Homo sapiens OX=9606 GN=CTNNB1 PE=1 SV=1	0	FALSE	87.389	29	15	61	12	781	85.4	5.86	95.26	15	3	1.068	1.434	1.497	0.671297	0.894643	0.966729	35.26	52.74	50.08	2.47843e+06	2.51775e+06	1.46012e+06	11.11	18.41	40.52	High	High	High	High	High	High	High	High	High	High	High	High	1
High	Master Protein	Q7KZ85	Transcription elongation factor SPT6 OS=Homo sapiens OX=9606 GN=SUPT6H PE=1 SV=2	0	FALSE	87.245	20	22	72	22	1726	198.9	4.91	45.57	22	0	1.082	1.663	1.617	0.616835	0.931042	0.814514	38.63	48.65	46.56	1.82793e+06	2.60654e+06	1.35004e+06	14.79	22.67	48.48	High	High	High	High	High	High	High	High	High	High	Peak Found	High	1
High	Master Protein	Q86XP3	ATP-dependent RNA helicase DDX42 OS=Homo sapiens OX=9606 GN=DDX42 PE=1 SV=1	0	FALSE	87.229	30	17	69	17	938	102.9	7.02	53.6	17	0	0.953	1.79	1.611	0.99498	0.795111	0.814514	46.66	46.72	49.28	2.1922e+06	2.24036e+06	671176	12.78	32.95	70.28	High	High	High	High	High	High	High	High	High	High	High	Peak Found	1
High	Master Protein	P61204	ADP-ribosylation factor 3 OS=Homo sapiens OX=9606 GN=ARF3 PE=1 SV=2	0	FALSE	87.169	64	10	70	5	181	20.6	7.43	122.63	10	1	0.538	1.982	1.644	1.86652e-07	0.432166	0.810402	129.29	85.62	118.96	3.61663e+06	3.80267e+06	2.20321e+06	13.13	7.97	43.01	High	High	High	High	High	High	High	High	High	High	High	Peak Found	1
High	Master Protein	O60763	General vesicular transport factor p115 OS=Homo sapiens OX=9606 GN=USO1 PE=1 SV=2	0	FALSE	87.079	24	17	78	17	962	107.8	4.91	63.96	17	0	0.915	1.717	1.451	0.970652	0.89041	0.994735	42.02	54.06	50.03	2.12915e+06	1.85321e+06	1.09231e+06	11.13	15.08	35.73	High	High	High	High	High	High	High	High	High	High	High	High	1
High	Master Protein	P00390	Glutathione reductase, mitochondrial OS=Homo sapiens OX=9606 GN=GSR PE=1 SV=2	0	FALSE	87.029	41	12	72	12	522	56.2	8.5	111.99	12	0	0.867	1.391	1.126	0.829652	0.747448	0.212624	32.78	43.65	44.7	4.21812e+06	3.55595e+06	2.86161e+06	12.35	12.31	49.35	High	High	High	High	High	High	High	High	High	High	High	High	1
High	Master Protein	P38606	V-type proton ATPase catalytic subunit A OS=Homo sapiens OX=9606 GN=ATP6V1A PE=1 SV=2	0	FALSE	86.688	37	17	83	17	617	68.3	5.52	104.19	17	0	0.939	1.577	1.372	0.994402	0.989552	0.916945	41.1	56.46	62.32	3.98912e+06	3.80129e+06	2.28048e+06	12.24	24.75	52.47	High	High	High	High	High	High	High	High	High	High	High	High	1
High	Master Protein	Q5BKZ1	DBIRD complex subunit ZNF326 OS=Homo sapiens OX=9606 GN=ZNF326 PE=1 SV=2	0	FALSE	86.66	28	13	85	13	582	65.6	5.15	130.77	13	0	1.012	1.358	1.42	0.882875	0.647013	0.958464	27.21	38.04	39.74	4.78125e+06	5.48832e+06	3.50079e+06	14.13	12.79	34.65	High	High	High	High	High	High	High	High	High	High	High	High	1	Acetyl [N-Term]
High	Master Protein	P52907	F-actin-capping protein subunit alpha-1 OS=Homo sapiens OX=9606 GN=CAPZA1 PE=1 SV=3	0	FALSE	86.469	69	13	94	12	286	32.9	5.69	129.53	13	1	0.917	1.785	1.523	0.969316	0.818818	0.96691	53.59	55.53	64.55	5.64889e+06	5.70658e+06	2.50124e+06	14.37	20.57	38.04	High	High	High	High	High	High	High	High	High	High	High	High	1	Met-loss+Acetyl [N-Term]
High	Master Protein	O00299	Chloride intracellular channel protein 1 OS=Homo sapiens OX=9606 GN=CLIC1 PE=1 SV=4	0	FALSE	86.265	65	12	92	12	241	26.9	5.17	156.96	12	0	0.967	1.66	1.592	0.979846	0.959802	0.921196	33.76	44.78	48.69	7.43881e+06	7.16536e+06	4.52368e+06	9	22.12	33.01	High	High	High	High	High	High	High	High	High	High	High	High	1	Met-loss+Acetyl [N-Term]
High	Master Protein	P13073	Cytochrome c oxidase subunit 4 isoform 1, mitochondrial OS=Homo sapiens OX=9606 GN=COX4I1 PE=1 SV=1	0	FALSE	86.163	53	14	105	14	169	19.6	9.51	184.13	14	0	1.067	2.161	2.081	0.669055	0.118545	0.0744158	60.4	80.54	86.45	1.62009e+07	1.51068e+07	9.78182e+06	12.64	13.02	51.46	High	High	High	High	High	High	High	High	High	High	High	High	1
High	Master Protein	O43684	Mitotic checkpoint protein BUB3 OS=Homo sapiens OX=9606 GN=BUB3 PE=1 SV=1	0	FALSE	86.161	52	14	85	14	328	37.1	6.84	115.77	14	0	0.947	1.291	1.206	0.999894	0.419069	0.408447	31.15	39.42	42.76	7.01222e+06	6.94173e+06	5.08301e+06	10.54	8.72	40.13	High	High	High	High	High	High	High	High	High	High	High	High	1	Met-loss [N-Term]
High	Master Protein	Q01844	RNA-binding protein EWS OS=Homo sapiens OX=9606 GN=EWSR1 PE=1 SV=1	0	FALSE	85.982	16	8	86	8	656	68.4	9.33	124	8	0	0.864	2.156	1.557	0.781474	0.13842	0.94557	41.91	59.68	61.06	7.83624e+06	6.36456e+06	3.41693e+06	12.78	14.13	51.1	High	High	High	High	High	High	High	High	High	High	High	High	1
High	Master Protein	O75439	Mitochondrial-processing peptidase subunit beta OS=Homo sapiens OX=9606 GN=PMPCB PE=1 SV=2	0	FALSE	85.883	40	17	107	16	489	54.3	6.83	131.3	17	0	0.971	1.358	1.309	0.97484	0.668803	0.762475	39.06	45.07	44.57	6.0368e+06	5.42693e+06	4.22056e+06	17.54	20	35.98	High	High	High	High	High	High	High	High	High	High	High	High	1
High	Master Protein	O94925	Glutaminase kidney isoform, mitochondrial OS=Homo sapiens OX=9606 GN=GLS PE=1 SV=1	0	FALSE	85.858	29	14	64	14	669	73.4	7.77	59.24	14	0	1.123	1.527	1.671	0.480249	0.989552	0.700533	68.6	55.87	76.94	1.88931e+06	2.05566e+06	999181	26.01	15.29	43.76	High	High	High	High	High	High	High	High	High	High	High	High	1
High	Master Protein	P62277	40S ribosomal protein S13 OS=Homo sapiens OX=9606 GN=RPS13 PE=1 SV=2	0	FALSE	85.856	50	11	134	11	151	17.2	10.54	170.48	11	0	1.391	1.418	1.862	0.000381112	0.800262	0.391821	62.97	70.5	73.65	2.18841e+07	2.6904e+07	1.80422e+07	9.26	15.29	45.45	High	High	High	High	High	High	High	High	High	High	High	High	1
High	Master Protein	P40925	Malate dehydrogenase, cytoplasmic OS=Homo sapiens OX=9606 GN=MDH1 PE=1 SV=4	0	FALSE	85.722	42	12	107	12	334	36.4	7.36	171	12	0	0.859	1.668	1.357	0.727833	0.953718	0.827234	42.29	66.73	60.23	1.42187e+07	1.13524e+07	7.55941e+06	12.96	24.72	39.38	High	High	High	High	High	High	High	High	High	High	High	High	1
High	Master Protein	Q15155	Nodal modulator 1 OS=Homo sapiens OX=9606 GN=NOMO1 PE=1 SV=5	0	FALSE	85.664	19	17	115	1	1222	134.2	5.81	93.89	17	0	1.18	1.2	1.521	0.606567	0.790304	0.944112	28.64	37.12	42.62	150602	173414	138224	20.53	30.91	28.47	Peak Found	High	Peak Found	High	Peak Found	Peak Found	High	High	Peak Found	High	High	High	1
High	Master Protein	Q9H9B4	Sideroflexin-1 OS=Homo sapiens OX=9606 GN=SFXN1 PE=1 SV=4	0	FALSE	85.587	55	14	105	12	322	35.6	9.07	134.02	14	2	1.003	1.341	1.246	0.909527	0.581898	0.552899	29.26	52.98	51.77	1.40277e+07	1.32761e+07	1.00678e+07	11.99	12.15	51.02	High	High	High	High	High	High	High	High	High	High	High	High	1	Met-loss+Acetyl [N-Term]
High	Master Protein	Q10713	Mitochondrial-processing peptidase subunit alpha OS=Homo sapiens OX=9606 GN=PMPCA PE=1 SV=2	0	FALSE	85.53	37	16	87	16	525	58.2	6.92	136.68	16	0	1.043	1.379	1.403	0.76528	0.691036	0.942588	24.61	41.85	41.69	4.69362e+06	5.01075e+06	3.26565e+06	13.78	14.07	37.14	High	High	High	High	High	High	High	High	High	High	High	High	1
High	Master Protein	Q12874	Splicing factor 3A subunit 3 OS=Homo sapiens OX=9606 GN=SF3A3 PE=1 SV=1	0	FALSE	85.511	42	16	85	16	501	58.8	5.38	116.23	16	0	0.981	1.68	1.531	0.956441	0.941666	0.965975	69.66	62.52	68	4.95191e+06	5.62913e+06	2.81548e+06	17.4	34.66	55.75	High	High	High	High	High	High	High	High	High	High	High	High	1	Acetyl [N-Term]
High	Master Protein	O15020	Spectrin beta chain, non-erythrocytic 2 OS=Homo sapiens OX=9606 GN=SPTBN2 PE=1 SV=3	0	FALSE	85.479	9	17	84	10	2390	271.2	6.11	61.68	17	1	0.906	1.535	1.424	0.967792	0.993127	0.994735	39.96	40.58	37.22	1.05201e+06	938344	656875	11.29	13.42	114.64	High	High	High	High	High	High	High	High	High	High	High	High	1
High	Master Protein	Q562R1	Beta-actin-like protein 2 OS=Homo sapiens OX=9606 GN=ACTBL2 PE=1 SV=2	0	FALSE	85.461	23	10	383	3	376	42	5.59	568.5	10	0	0.622	1.235	0.769	0.427979	0.900597	0.212388	84.78	114.64	110.68	88396.8	40737	71588.6	86.52	94.02	119.4	High	High	Not Found	Not Found	Not Found	Peak Found	Peak Found	Peak Found	Not Found	Not Found	Peak Found	Peak Found	1
High	Master Protein	Q16629	Serine/arginine-rich splicing factor 7 OS=Homo sapiens OX=9606 GN=SRSF7 PE=1 SV=1	0	FALSE	85.214	38	13	107	12	238	27.4	11.82	181.78	13	1	0.828	2.126	1.656	0.522039	0.158207	0.818078	60.3	64.8	56.68	2.0328e+07	1.74098e+07	1.05334e+07	15	20.6	35.33	High	High	High	High	High	High	High	High	High	High	High	High	1
High	Master Protein	P52565	Rho GDP-dissociation inhibitor 1 OS=Homo sapiens OX=9606 GN=ARHGDIA PE=1 SV=3	0	FALSE	85.201	54	9	86	9	204	23.2	5.11	145.34	9	0	0.906	1.824	1.695	0.917731	0.751567	0.765335	37.26	58.21	61.33	1.09566e+07	1.06512e+07	4.07251e+06	13.62	21.53	64.86	High	High	High	High	High	High	High	High	High	High	High	High	1	Met-loss+Acetyl [N-Term]
High	Master Protein	Q15020	Squamous cell carcinoma antigen recognized by T-cells 3 OS=Homo sapiens OX=9606 GN=SART3 PE=1 SV=1	0	FALSE	85.158	27	19	75	19	963	109.9	5.57	69.8	19	0	1.061	1.333	1.402	0.753197	0.767589	0.978194	36.65	44.78	35.54	1.93318e+06	1.82948e+06	1.04578e+06	11.89	18.97	41.99	High	High	High	High	High	High	High	High	High	High	High	High	1	Met-loss+Acetyl [N-Term]
High	Master Protein	P39019	40S ribosomal protein S19 OS=Homo sapiens OX=9606 GN=RPS19 PE=1 SV=2	0	FALSE	85.122	68	13	146	13	145	16.1	10.32	247.28	13	0	1.128	1.5	1.621	0.334242	0.925488	0.880472	48.5	54.17	53.52	2.31117e+07	2.93476e+07	1.27437e+07	18.59	12.1	40.1	High	High	High	High	High	High	High	High	High	High	High	High	1	Met-loss [N-Term]
High	Master Protein	Q9Y224	RNA transcription, translation and transport factor protein OS=Homo sapiens OX=9606 GN=RTRAF PE=1 SV=1	0	FALSE	84.874	59	13	75	13	244	28.1	6.65	85.89	13	0	0.919	1.755	1.659	0.97484	0.842374	0.745288	42.58	47.34	55.21	3.61244e+06	3.32153e+06	1.50643e+06	9.9	24.91	35.43	High	High	High	High	High	High	High	High	High	Peak Found	High	High	1
High	Master Protein	O75347	Tubulin-specific chaperone A OS=Homo sapiens OX=9606 GN=TBCA PE=1 SV=3	0	FALSE	84.842	64	11	109	11	108	12.8	5.29	231.7	11	0	1.034	1.764	1.54	0.811001	0.851935	0.972412	70.6	59.57	67.63	1.4429e+07	1.63701e+07	6.76275e+06	15.31	20.77	57.53	High	High	High	High	High	High	High	High	High	High	High	High	1
High	Master Protein	P30050	60S ribosomal protein L12 OS=Homo sapiens OX=9606 GN=RPL12 PE=1 SV=1	0	FALSE	84.724	68	10	122	10	165	17.8	9.42	256.04	10	0	0.936	1.985	1.671	0.981371	0.395473	0.810402	40.69	54.12	57.84	2.74316e+07	2.24435e+07	1.54213e+07	10.4	29.23	29.45	High	High	High	High	High	High	High	High	High	High	High	High	1
High	Master Protein	Q14137	Ribosome biogenesis protein BOP1 OS=Homo sapiens OX=9606 GN=BOP1 PE=1 SV=2	0	FALSE	84.707	29	16	73	16	746	83.6	6.19	39.12	16	0	0.877	1.748	1.52	0.848022	0.868845	0.938077	44.88	47.06	56.84	2.38351e+06	1.98937e+06	963210	10.02	17.65	38.13	High	High	High	High	High	High	High	High	High	High	High	High	1
High	Master Protein	P45974	Ubiquitin carboxyl-terminal hydrolase 5 OS=Homo sapiens OX=9606 GN=USP5 PE=1 SV=2	0	FALSE	84.567	30	18	80	18	858	95.7	5.03	40.44	18	0	0.926	1.356	1.266	0.981371	0.708144	0.713157	38.02	48.82	46.52	3.3856e+06	3.21268e+06	2.30651e+06	7.75	18.75	39.08	High	High	High	High	High	High	High	High	High	High	High	High	1	Met-loss+Acetyl [N-Term]
High	Master Protein	Q9HD20	Endoplasmic reticulum transmembrane helix translocase OS=Homo sapiens OX=9606 GN=ATP13A1 PE=1 SV=2	0	FALSE	84.552	23	20	66	20	1204	132.9	8.13	45.35	20	0	1.004	1.548	1.463	0.902435	0.987297	0.996389	39.02	43.86	47.58	3.01802e+06	3.06304e+06	2.01268e+06	11.87	21.21	36.41	High	High	High	High	High	High	High	High	High	High	High	High	1
High	Master Protein	Q15046	Lysine--tRNA ligase OS=Homo sapiens OX=9606 GN=KARS1 PE=1 SV=3	0	FALSE	84.408	38	18	79	18	597	68	6.35	111.02	18	0	0.799	1.759	1.401	0.449742	0.871104	0.942588	47.95	41.41	54.85	5.05624e+06	4.46413e+06	2.90311e+06	12.44	23.19	50	High	High	High	High	High	High	High	High	High	High	High	High	1	Met-loss+Acetyl [N-Term]
High	Master Protein	Q8IZL8	Proline-, glutamic acid- and leucine-rich protein 1 OS=Homo sapiens OX=9606 GN=PELP1 PE=1 SV=2	0	FALSE	84.407	20	15	93	15	1130	119.6	4.34	128.35	15	0	0.989	1.325	1.417	0.936085	0.624415	0.981293	39.78	44.97	45.69	2.58313e+06	2.4116e+06	1.93244e+06	15.63	17.2	31.66	High	High	High	High	High	High	High	High	High	High	High	High	1	Met-loss+Acetyl [N-Term]
High	Master Protein	Q9UNM6	26S proteasome non-ATPase regulatory subunit 13 OS=Homo sapiens OX=9606 GN=PSMD13 PE=1 SV=2	0	FALSE	84.191	53	19	83	19	376	42.9	5.81	57.62	19	0	0.885	1.695	1.402	0.874475	0.935949	0.923136	39.94	53.5	48.99	6.86008e+06	5.84263e+06	4.10532e+06	8.82	18.94	28.72	High	High	High	High	High	High	High	High	High	High	High	High	1
High	Master Protein	O14818	Proteasome subunit alpha type-7 OS=Homo sapiens OX=9606 GN=PSMA7 PE=1 SV=1	0	FALSE	84.177	53	11	87	11	248	27.9	8.46	169.82	11	0	0.867	2.085	1.565	0.809494	0.232774	0.929968	60.14	52.92	66.78	6.81901e+06	5.67248e+06	3.73757e+06	11.88	23.02	51	High	High	High	High	High	High	High	High	High	High	High	High	1
High	Master Protein	O60749	Sorting nexin-2 OS=Homo sapiens OX=9606 GN=SNX2 PE=1 SV=2	0	FALSE	84.17	32	16	81	15	519	58.4	5.12	92.58	16	1	0.862	1.508	1.321	0.809371	0.93953	0.814514	34.11	49.53	37.65	4.27042e+06	3.50484e+06	2.64855e+06	19.05	12.16	46.13	High	High	High	High	High	High	High	High	High	High	High	High	1
High	Master Protein	O43592	Exportin-T OS=Homo sapiens OX=9606 GN=XPOT PE=1 SV=2	0	FALSE	84.104	21	17	63	17	962	109.9	5.39	73.34	17	0	0.654	2.349	1.581	0.0112047	0.0509151	0.823422	56.94	62.67	48.05	2.17265e+06	1.37837e+06	889565	21.78	24.51	50.59	High	High	High	High	High	High	High	High	High	High	High	High	1	Acetyl [N-Term]
High	Master Protein	Q7L2H7	Eukaryotic translation initiation factor 3 subunit M OS=Homo sapiens OX=9606 GN=EIF3M PE=1 SV=1	0	FALSE	83.976	40	10	63	10	374	42.5	5.63	42.38	10	0	0.918	2.131	2.133	0.977301	0.209284	0.0146368	55.07	68.09	51.18	1.62299e+06	1.94699e+06	259371	6.61	18.76	102.52	High	High	High	High	High	High	High	High	High	High	High	Peak Found	1	Met-loss+Acetyl [N-Term]
High	Master Protein	P62750	60S ribosomal protein L23a OS=Homo sapiens OX=9606 GN=RPL23A PE=1 SV=1	0	FALSE	83.968	54	11	132	11	156	17.7	10.45	202.73	11	0	1.09	1.62	1.646	0.546609	0.987297	0.832923	52.92	55.83	64.48	2.11515e+07	2.36043e+07	1.43765e+07	19.3	16.91	37.83	High	High	High	High	High	High	High	High	High	High	High	High	1
High	Master Protein	P61289	Proteasome activator complex subunit 3 OS=Homo sapiens OX=9606 GN=PSME3 PE=1 SV=1	0	FALSE	83.964	45	11	106	11	254	29.5	5.95	160.12	11	0	1.079	1.698	1.625	0.632855	0.924733	0.832776	33.8	57.49	70.95	5.20737e+06	6.15386e+06	2.95506e+06	10.49	18.41	27.93	High	High	High	High	High	High	High	High	High	High	High	High	1
High	Master Protein	P24539	ATP synthase F(0) complex subunit B1, mitochondrial OS=Homo sapiens OX=9606 GN=ATP5PB PE=1 SV=2	0	FALSE	83.849	48	13	104	13	256	28.9	9.36	180.12	13	0	0.855	1.815	1.54	0.707651	0.768752	0.971549	68	55.75	65.9	9.11292e+06	8.01816e+06	5.2054e+06	11.42	19.43	36.5	High	High	High	High	High	High	High	High	High	High	High	High	1
High	Master Protein	O43795	Unconventional myosin-Ib OS=Homo sapiens OX=9606 GN=MYO1B PE=1 SV=3	0	FALSE	83.722	21	18	61	18	1136	131.9	9.38	63.9	18	0	0.912	1.525	1.394	0.958797	0.980254	0.968664	41.14	47.89	52.23	2.36272e+06	2.30409e+06	1.43598e+06	12.68	25.07	55.94	High	High	High	High	High	High	High	High	High	High	High	Peak Found	1
High	Master Protein	P43686	26S proteasome regulatory subunit 6B OS=Homo sapiens OX=9606 GN=PSMC4 PE=1 SV=2	0	FALSE	83.593	47	15	89	14	418	47.3	5.21	104.52	15	0	0.976	1.66	1.606	0.968588	0.965978	0.853433	43.7	40.79	50.47	4.07041e+06	4.5285e+06	2.42833e+06	11.52	13.17	39.94	High	High	High	High	High	High	High	High	High	High	High	High	1	Acetyl [N-Term]
High	Master Protein	O75083	WD repeat-containing protein 1 OS=Homo sapiens OX=9606 GN=WDR1 PE=1 SV=4	0	FALSE	83.49	41	14	71	14	606	66.2	6.65	102.67	14	0	0.867	1.513	1.445	0.841493	0.963518	0.998238	36.91	59.54	55.7	2.83609e+06	2.49806e+06	1.31233e+06	10.11	20.7	46.37	High	High	High	High	High	High	High	High	High	High	High	High	1
High	Master Protein	P61221	ATP-binding cassette sub-family E member 1 OS=Homo sapiens OX=9606 GN=ABCE1 PE=1 SV=1	0	FALSE	83.47	36	18	116	18	599	67.3	8.34	162.34	18	0	0.896	1.528	1.393	0.905569	0.955863	0.905797	40.74	45.38	49.19	6.86331e+06	6.98377e+06	3.74499e+06	11.2	18.64	38.63	High	High	High	High	High	High	High	High	High	High	High	High	1
High	Master Protein	P20618	Proteasome subunit beta type-1 OS=Homo sapiens OX=9606 GN=PSMB1 PE=1 SV=2	0	FALSE	83.367	49	11	78	11	241	26.5	8.13	152.2	11	0	1.073	1.904	1.924	0.616835	0.592613	0.231967	52.35	52.41	66.49	6.99057e+06	6.2052e+06	3.4339e+06	10.48	16.97	45.67	High	High	High	High	High	High	High	High	High	High	High	High	1
High	Master Protein	P49257	Protein ERGIC-53 OS=Homo sapiens OX=9606 GN=LMAN1 PE=1 SV=2	0	FALSE	83.335	37	12	76	12	510	57.5	6.77	104.37	12	0	1.015	1.546	1.576	0.879452	0.970869	0.901923	38.88	47.04	40.18	4.56561e+06	4.28443e+06	2.17717e+06	11.39	16.23	52.14	High	High	High	High	High	High	High	High	High	High	High	High	1
High	Master Protein	Q15269	Periodic tryptophan protein 2 homolog OS=Homo sapiens OX=9606 GN=PWP2 PE=2 SV=2	0	FALSE	82.774	24	15	76	15	919	102.4	6.15	95.6	15	0	0.916	1.898	1.648	0.97484	0.576158	0.7436	41.23	48	51.53	2.94037e+06	2.32976e+06	760170	23.94	40.41	72.47	High	High	High	High	High	High	High	High	High	High	High	Peak Found	1
High	Master Protein	Q5QJE6	Deoxynucleotidyltransferase terminal-interacting protein 2 OS=Homo sapiens OX=9606 GN=DNTTIP2 PE=1 SV=2	0	FALSE	82.762	28	16	76	16	756	84.4	6.16	85.37	16	0	0.939	1.684	1.477	0.996295	0.922945	0.984052	36.31	44.93	47.62	2.66182e+06	2.83717e+06	1.53155e+06	11.45	10.95	43.69	High	High	High	High	High	High	High	High	High	High	High	High	1
High	Master Protein	P46821	Microtubule-associated protein 1B OS=Homo sapiens OX=9606 GN=MAP1B PE=1 SV=2	0	FALSE	82.687	11	18	56	18	2468	270.5	4.81	35.78	18	0	0.935	1.513	1.45	0.993867	0.991689	0.982766	40.06	47.17	41.26	1.17011e+06	1.1337e+06	629366	17.37	23.99	43.96	High	High	High	High	High	High	High	High	High	High	High	Peak Found	1	Met-loss+Acetyl [N-Term]
High	Master Protein	P82650	28S ribosomal protein S22, mitochondrial OS=Homo sapiens OX=9606 GN=MRPS22 PE=1 SV=1	0	FALSE	82.649	44	14	84	14	360	41.3	7.9	127.9	14	0	0.915	1.7	1.462	0.969316	0.925488	0.999902	42.99	44.52	45.64	4.12572e+06	3.60016e+06	1.73872e+06	11.22	22.79	51.58	High	High	High	High	High	High	High	High	High	High	High	High	1
High	Master Protein	Q15758	Neutral amino acid transporter B(0) OS=Homo sapiens OX=9606 GN=SLC1A5 PE=1 SV=2	0	FALSE	82.498	32	15	101	15	541	56.6	5.48	97.91	15	0	0.718	2.029	1.641	0.0465063	0.31872	0.81343	52.74	57.58	62.14	6.48608e+06	5.02873e+06	3.03709e+06	13.33	32.2	20.43	High	High	High	High	High	High	High	High	High	High	High	High	1
High	Master Protein	P78406	mRNA export factor OS=Homo sapiens OX=9606 GN=RAE1 PE=1 SV=1	0	FALSE	82.468	54	15	74	15	368	40.9	7.83	78.54	15	0	0.953	1.686	1.505	0.989576	0.919079	0.96668	32.93	62.64	57.66	3.3107e+06	3.29449e+06	1.58134e+06	14.53	21.42	61.27	High	High	High	High	High	High	High	High	High	High	High	Peak Found	1
High	Master Protein	Q9NX63	MICOS complex subunit MIC19 OS=Homo sapiens OX=9606 GN=CHCHD3 PE=1 SV=1	0	FALSE	82.407	41	11	76	11	227	26.1	8.28	174.69	11	0	0.986	1.438	1.444	0.949399	0.843253	0.96284	52.29	49.44	63.58	7.13665e+06	7.1467e+06	4.51077e+06	22.92	17.35	43.05	High	High	High	High	High	High	High	High	High	High	High	High	1
High	Master Protein	Q96I99	Succinate--CoA ligase [GDP-forming] subunit beta, mitochondrial OS=Homo sapiens OX=9606 GN=SUCLG2 PE=1 SV=2	0	FALSE	82.364	43	15	64	15	432	46.5	6.39	56.86	15	0	0.972	1.562	1.464	0.970652	0.993346	0.990715	33.65	38.28	30.84	3.33388e+06	2.88376e+06	1.79702e+06	19.98	13.46	42.25	High	High	High	High	High	High	High	High	High	High	High	High	1
High	Master Protein	Q8N1G4	Leucine-rich repeat-containing protein 47 OS=Homo sapiens OX=9606 GN=LRRC47 PE=1 SV=1	0	FALSE	82.335	33	17	83	17	583	63.4	8.28	99.52	17	0	0.957	1.575	1.573	0.983824	0.998405	0.893951	42.77	47.35	41.74	2.87681e+06	3.43689e+06	1.43578e+06	9.01	23.51	59.75	High	High	High	High	High	High	High	High	High	High	High	Peak Found	1	Met-loss+Acetyl [N-Term]
High	Master Protein	P39687	Acidic leucine-rich nuclear phosphoprotein 32 family member A OS=Homo sapiens OX=9606 GN=ANP32A PE=1 SV=1	0	FALSE	82.25	39	14	118	8	249	28.6	4.09	193.56	14	6	0.953	1.59	1.509	0.999894	0.998405	0.993151	40.19	57.5	71.68	1.30539e+07	1.26814e+07	9.19103e+06	13.37	25.09	43.28	High	High	High	High	High	High	High	High	High	High	High	High	1
High	Master Protein	P09661	U2 small nuclear ribonucleoprotein A' OS=Homo sapiens OX=9606 GN=SNRPA1 PE=1 SV=2	0	FALSE	82.117	43	15	111	15	255	28.4	8.62	174.1	15	0	0.866	1.499	1.286	0.754663	0.925488	0.676789	38.24	48.04	46.64	1.11887e+07	1.18159e+07	9.68496e+06	12.1	17.34	24.45	High	High	High	High	High	High	High	High	High	High	High	High	1	Met-loss [N-Term]
High	Master Protein	P17980	26S proteasome regulatory subunit 6A OS=Homo sapiens OX=9606 GN=PSMC3 PE=1 SV=3	0	FALSE	81.995	49	17	85	17	439	49.2	5.24	85.01	17	0	0.962	2.093	1.718	0.981371	0.191428	0.667756	47.1	71.59	55.78	3.33196e+06	3.19444e+06	1.25924e+06	12.83	24.25	47	High	High	High	High	High	High	High	High	High	High	High	High	1
High	Master Protein	P60900	Proteasome subunit alpha type-6 OS=Homo sapiens OX=9606 GN=PSMA6 PE=1 SV=1	0	FALSE	81.856	53	12	97	12	246	27.4	6.76	186.19	12	0	0.98	1.44	1.447	0.967965	0.844352	0.966729	29.49	41.13	43.1	8.72764e+06	7.97351e+06	5.65682e+06	13.31	11.62	38.87	High	High	High	High	High	High	High	High	High	High	High	High	1
High	Master Protein	O75947	ATP synthase subunit d, mitochondrial OS=Homo sapiens OX=9606 GN=ATP5PD PE=1 SV=3	0	FALSE	81.71	79	12	105	12	161	18.5	5.3	91.56	12	0	0.89	2.054	1.547	0.871674	0.264022	0.965975	46.37	69.25	74.05	1.1043e+07	1.06168e+07	6.26471e+06	7.05	18.82	47.83	High	High	High	High	High	High	High	High	High	High	High	High	1
High	Master Protein	Q96QK1	Vacuolar protein sorting-associated protein 35 OS=Homo sapiens OX=9606 GN=VPS35 PE=1 SV=2	0	FALSE	81.627	23	14	60	14	796	91.6	5.49	77.24	14	0	0.891	1.945	1.762	0.909527	0.465479	0.494897	47.09	52.6	62.3	2.77401e+06	2.2805e+06	1.24399e+06	15.34	24.8	42.6	High	High	High	High	High	High	High	High	High	High	High	High	1	Met-loss [N-Term]
High	Master Protein	Q15436	Protein transport protein Sec23A OS=Homo sapiens OX=9606 GN=SEC23A PE=1 SV=2	0	FALSE	81.57	27	15	61	13	765	86.1	7.08	39.04	15	2	1.007	1.404	1.412	0.903425	0.899135	0.98119	42	45.93	44.26	1.84554e+06	2.23089e+06	984150	23.87	18.64	49.2	High	High	High	High	High	High	High	High	High	High	High	High	1	Met-loss+Acetyl [N-Term]
High	Master Protein	P35658	Nuclear pore complex protein Nup214 OS=Homo sapiens OX=9606 GN=NUP214 PE=1 SV=2	0	FALSE	81.508	14	19	90	19	2090	213.5	7.47	87.15	19	0	0.976	1.451	1.49	0.967792	0.937272	0.968216	39.71	39.42	37.2	1.96675e+06	1.9806e+06	962591	18.55	23.73	45.63	High	High	High	High	High	High	High	High	High	High	High	High	1
High	Master Protein	O75152	Zinc finger CCCH domain-containing protein 11A OS=Homo sapiens OX=9606 GN=ZC3H11A PE=1 SV=3	0	FALSE	81.379	25	16	53	12	810	89.1	8.37	55.21	16	3	1.084	1.484	1.459	0.595014	0.941666	0.993666	40.97	40.34	42.87	2.50167e+06	2.38515e+06	1.59008e+06	12.55	14.34	28.09	High	High	High	High	High	Peak Found	High	High	High	High	High	High	1
High	Master Protein	O00232	26S proteasome non-ATPase regulatory subunit 12 OS=Homo sapiens OX=9606 GN=PSMD12 PE=1 SV=3	0	FALSE	81.273	33	14	64	13	456	52.9	7.65	63	14	1	0.771	1.447	1.125	0.260415	0.89041	0.252985	49.36	50.91	56.7	3.09848e+06	2.77726e+06	2.60344e+06	24.35	18.26	19.32	High	High	High	High	High	High	High	High	High	High	High	High	1
High	Master Protein	Q14444	Caprin-1 OS=Homo sapiens OX=9606 GN=CAPRIN1 PE=1 SV=2	0	FALSE	81.255	33	16	74	16	709	78.3	5.25	92.89	16	0	1.029	1.569	1.692	0.82429	0.984605	0.745288	36.38	33.62	59	5.88202e+06	6.04747e+06	3.52996e+06	16.05	18.92	33.14	High	High	High	High	High	High	High	High	High	High	High	High	1
High	Master Protein	P60660	Myosin light polypeptide 6 OS=Homo sapiens OX=9606 GN=MYL6 PE=1 SV=2	0	FALSE	81.239	72	12	76	12	151	16.9	4.65	144.21	12	0	0.822	1.81	1.325	0.47319	0.776458	0.77861	59.37	56.78	50.48	1.16246e+07	9.66934e+06	7.16032e+06	11.39	22.14	47.47	High	High	High	High	High	High	High	High	High	High	High	High	1	Met-loss+Acetyl [N-Term]
High	Master Protein	Q9NX58	Cell growth-regulating nucleolar protein OS=Homo sapiens OX=9606 GN=LYAR PE=1 SV=2	0	FALSE	80.927	33	13	57	13	379	43.6	9.54	93.18	13	0	0.897	1.857	2.029	0.931088	0.684696	0.100821	78.23	68.94	69.68	2.32468e+06	2.76797e+06	1.30067e+06	12.51	21.29	60.33	High	High	High	High	High	High	High	High	High	High	High	High	1	Met-loss [N-Term]
High	Master Protein	Q9UKD2	mRNA turnover protein 4 homolog OS=Homo sapiens OX=9606 GN=MRTO4 PE=1 SV=2	0	FALSE	80.799	51	12	89	12	239	27.5	8.29	118.32	12	0	0.866	1.588	1.278	0.834559	0.998405	0.692144	31.86	55	62.99	5.54466e+06	4.55332e+06	3.42869e+06	8.67	22.13	47.84	High	High	High	High	High	High	High	High	High	High	High	High	1
High	Master Protein	P78344	Eukaryotic translation initiation factor 4 gamma 2 OS=Homo sapiens OX=9606 GN=EIF4G2 PE=1 SV=1	0	FALSE	80.787	24	18	92	18	907	102.3	7.14	51.84	18	0	0.919	1.761	1.348	0.97484	0.839227	0.918682	40.88	50.18	53.79	2.72944e+06	2.29518e+06	1.36805e+06	8.13	22.02	37.73	High	High	High	High	High	High	High	High	High	High	High	High	1
High	Master Protein	Q13409	Cytoplasmic dynein 1 intermediate chain 2 OS=Homo sapiens OX=9606 GN=DYNC1I2 PE=1 SV=3	0	FALSE	80.722	26	14	73	14	638	71.4	5.2	80.18	14	0	0.83	1.573	1.295	0.652277	0.998405	0.814514	56.64	44.93	45.79	3.11585e+06	2.71706e+06	1.63765e+06	17.74	19.13	32.85	High	High	High	High	High	High	High	High	High	High	High	High	1	Met-loss+Acetyl [N-Term]
High	Master Protein	P11310	Medium-chain specific acyl-CoA dehydrogenase, mitochondrial OS=Homo sapiens OX=9606 GN=ACADM PE=1 SV=1	0	FALSE	80.705	38	14	76	14	421	46.6	8.37	130.84	14	0	1.047	1.379	1.252	0.749625	0.694543	0.622453	42.87	49.8	48.37	4.81517e+06	4.96745e+06	3.58859e+06	12.34	15.84	47.38	High	High	High	High	High	High	High	High	High	High	High	High	1
High	Master Protein	Q15397	Pumilio homolog 3 OS=Homo sapiens OX=9606 GN=PUM3 PE=1 SV=3	0	FALSE	80.445	28	16	64	16	648	73.5	9.64	56.38	16	0	0.953	1.499	1.499	0.990887	0.952291	0.970992	39.14	44.96	56.49	2.8715e+06	2.98041e+06	1.56287e+06	18.89	9.94	47.71	High	High	High	High	High	High	High	High	High	High	High	High	1
High	Master Protein	P62333	26S proteasome regulatory subunit 10B OS=Homo sapiens OX=9606 GN=PSMC6 PE=1 SV=1	0	FALSE	80.398	53	16	73	16	389	44.1	7.49	98.6	16	0	0.95	2.136	1.751	0.994402	0.180946	0.575157	56.01	66.24	59.44	4.09247e+06	3.89222e+06	1.63579e+06	12.22	21.74	52.7	High	High	High	High	High	High	High	High	High	High	High	High	1
High	Master Protein	Q9Y277	Voltage-dependent anion-selective channel protein 3 OS=Homo sapiens OX=9606 GN=VDAC3 PE=1 SV=1	0	FALSE	80.343	46	11	92	10	283	30.6	8.66	134.55	11	0	0.783	1.473	1.27	0.345424	0.906855	0.674199	40.72	61.97	56.08	6.61163e+06	4.73483e+06	3.85847e+06	12.98	23.58	42.83	High	High	High	High	High	High	High	High	High	High	High	High	1	Met-loss+Acetyl [N-Term]
High	Master Protein	Q15050	Ribosome biogenesis regulatory protein homolog OS=Homo sapiens OX=9606 GN=RRS1 PE=1 SV=2	0	FALSE	80.305	44	14	69	14	365	41.2	10.7	85.28	14	0	0.962	2.001	1.948	0.979846	0.34674	0.149962	51.26	40.1	70.1	3.13273e+06	3.58143e+06	1.49016e+06	20.25	24.56	29.2	High	High	High	High	High	High	High	High	High	High	High	High	1	Acetyl [N-Term]
High	Master Protein	Q7Z2W4	Zinc finger CCCH-type antiviral protein 1 OS=Homo sapiens OX=9606 GN=ZC3HAV1 PE=1 SV=3	0	FALSE	80.294	27	17	61	17	902	101.4	8.4	32.64	17	0	0.91	1.311	1.252	0.949399	0.62009	0.725045	35.88	30.53	38.73	2.38552e+06	2.0416e+06	1.33461e+06	10.08	20.4	49.54	High	High	High	High	High	High	High	High	High	High	High	High	1
High	Master Protein	Q96T37	RNA-binding protein 15 OS=Homo sapiens OX=9606 GN=RBM15 PE=1 SV=2	0	FALSE	80.09	26	19	78	19	977	107.1	10.08	58.54	19	0	0.951	1.459	1.332	0.990887	0.899135	0.834228	37.66	42.77	42.85	3.41417e+06	3.76874e+06	2.36164e+06	13.75	18.41	34.68	High	High	High	High	High	High	High	High	High	High	High	High	1
High	Master Protein	Q96T58	Msx2-interacting protein OS=Homo sapiens OX=9606 GN=SPEN PE=1 SV=1	0	FALSE	80.031	8	18	61	17	3664	402	7.64	35.17	18	1	0.895	1.599	1.391	0.935876	0.978527	0.975406	33.78	43.53	39.79	1.57766e+06	1.45696e+06	836932	28.98	19.26	42.4	High	High	High	High	High	High	High	High	High	High	High	Peak Found	1
High	Master Protein	Q92797	Symplekin OS=Homo sapiens OX=9606 GN=SYMPK PE=1 SV=2	0	FALSE	79.931	22	17	63	17	1274	141.1	6.13	42	17	0	1.104	1.313	1.323	0.530509	0.694543	0.870019	52.01	48.76	54.33	2.00919e+06	2.40355e+06	1.17253e+06	9.49	18.05	41.26	High	High	High	High	High	High	High	High	High	High	High	High	1
High	Master Protein	Q9UNE7	E3 ubiquitin-protein ligase CHIP OS=Homo sapiens OX=9606 GN=STUB1 PE=1 SV=2	0	FALSE	79.787	56	15	70	15	303	34.8	5.87	97.96	15	0	1.052	1.565	1.503	0.731868	0.983561	0.997195	55.82	53.48	59.38	6.68626e+06	8.01424e+06	2.98726e+06	13.56	16.09	50.38	High	High	High	High	High	High	High	High	High	High	High	High	1
High	Master Protein	Q00059	Transcription factor A, mitochondrial OS=Homo sapiens OX=9606 GN=TFAM PE=1 SV=1	0	FALSE	79.556	48	13	95	13	246	29.1	9.72	156.68	13	0	1.03	1.381	1.455	0.826888	0.705003	0.972954	47.87	52.38	62.12	9.70891e+06	1.19262e+07	6.03051e+06	10.36	21.08	52.66	High	High	High	High	High	High	High	High	High	High	High	High	1
High	Master Protein	Q9NRZ9	Lymphoid-specific helicase OS=Homo sapiens OX=9606 GN=HELLS PE=1 SV=1	0	FALSE	79.476	25	17	79	17	838	97	7.93	59.62	17	0	0.927	1.295	1.131	0.981371	0.545903	0.334499	41.12	60.69	48.24	2.75662e+06	2.54731e+06	2.21896e+06	13.35	9.82	43.26	High	High	High	High	High	High	High	High	High	High	High	High	1
High	Master Protein	P08237	ATP-dependent 6-phosphofructokinase, muscle type OS=Homo sapiens OX=9606 GN=PFKM PE=1 SV=2	0	FALSE	79.336	26	15	62	13	780	85.1	7.99	55.46	15	0	0.894	1.63	1.46	0.939379	0.956033	0.980301	48.12	46.7	56.79	1.7829e+06	1.54467e+06	610467	6.04	27.24	74.31	High	High	High	High	High	High	High	High	High	High	Peak Found	High	1
High	Master Protein	Q9UHD8	Septin-9 OS=Homo sapiens OX=9606 GN=SEPTIN9 PE=1 SV=2	0	FALSE	79.33	44	16	87	16	586	65.4	8.97	97.81	16	0	0.945	1.665	1.494	0.999479	0.939288	0.975406	35.69	41.92	35.09	2.85069e+06	2.59274e+06	1.58299e+06	12.22	22.72	40.54	High	High	High	High	High	High	High	High	High	High	High	Peak Found	1
High	Master Protein	P25786	Proteasome subunit alpha type-1 OS=Homo sapiens OX=9606 GN=PSMA1 PE=1 SV=1	0	FALSE	79.204	53	15	116	15	263	29.5	6.61	134.89	15	0	1.002	1.596	1.578	0.903425	0.999183	0.938077	36.07	44.25	62.65	7.59937e+06	7.71963e+06	4.68804e+06	10.9	24.37	39.19	High	High	High	High	High	High	High	High	High	High	High	High	1
High	Master Protein	P51148	Ras-related protein Rab-5C OS=Homo sapiens OX=9606 GN=RAB5C PE=1 SV=2	0	FALSE	79.17	72	11	97	8	216	23.5	8.41	155.42	11	3	1.003	1.629	1.752	0.898506	0.980644	0.652079	53.69	51.55	63.58	6.9321e+06	6.40693e+06	3.73374e+06	16.26	12.21	43.15	High	High	High	High	High	High	High	High	High	High	High	High	1
High	Master Protein	P62081	40S ribosomal protein S7 OS=Homo sapiens OX=9606 GN=RPS7 PE=1 SV=1	0	FALSE	79.125	58	10	101	10	194	22.1	10.1	114.79	10	0	0.918	1.399	1.495	0.955296	0.759027	0.999902	86.29	91.82	100.18	1.12239e+07	1.14974e+07	7.92901e+06	12.8	10.57	47.42	High	High	High	High	High	High	High	High	High	High	High	High	1
High	Master Protein	O75874	Isocitrate dehydrogenase [NADP] cytoplasmic OS=Homo sapiens OX=9606 GN=IDH1 PE=1 SV=2	0	FALSE	79.087	45	18	94	17	414	46.6	7.01	60.98	18	1	0.967	1.738	1.591	0.97484	0.8708	0.854599	38.31	49.34	56	3.10761e+06	3.15974e+06	1.6169e+06	8.26	19.33	40.25	High	High	High	High	High	High	High	High	High	High	High	High	1
High	Master Protein	Q12907	Vesicular integral-membrane protein VIP36 OS=Homo sapiens OX=9606 GN=LMAN2 PE=1 SV=1	0	FALSE	79.03	51	13	65	13	356	40.2	6.95	131.66	13	0	1.013	1.526	1.24	0.884781	0.952427	0.533054	47.78	66.57	50.57	1.01763e+07	1.11444e+07	8.45015e+06	10.18	20.1	51.42	High	High	High	High	High	High	High	High	High	High	High	High	1
High	Master Protein	P24928	DNA-directed RNA polymerase II subunit RPB1 OS=Homo sapiens OX=9606 GN=POLR2A PE=1 SV=2	0	FALSE	78.875	15	21	60	21	1970	217	7.37	11.02	21	0	1.004	1.27	1.289	0.903425	0.567929	0.812081	43.53	34.75	34.21	1.89907e+06	1.92277e+06	1.30948e+06	17.77	15.43	45.74	High	High	High	High	High	High	High	High	High	High	High	High	1	Acetyl [N-Term]
High	Master Protein	P63220	40S ribosomal protein S21 OS=Homo sapiens OX=9606 GN=RPS21 PE=1 SV=1	0	FALSE	78.794	65	7	87	7	83	9.1	8.5	213.42	7	0	1.133	1.614	1.566	0.309102	0.989552	0.948847	45.95	46.92	59.75	1.23018e+07	1.38723e+07	8.20663e+06	10.07	16.17	33.64	High	High	High	High	High	High	High	High	High	High	High	High	1	Acetyl [N-Term]
High	Master Protein	Q9H0U4	Ras-related protein Rab-1B OS=Homo sapiens OX=9606 GN=RAB1B PE=1 SV=1	0	FALSE	78.717	68	13	106	5	201	22.2	5.73	118.48	13	7	0.719	2.227	1.822	0.0273948	0.0663086	0.489899	77.08	58.21	76.04	8.8336e+06	6.58991e+06	4.64101e+06	13.75	42.86	42.29	High	High	High	High	High	High	High	High	High	High	High	High	1	Acetyl [N-Term]
High	Master Protein	Q9BQ52	Zinc phosphodiesterase ELAC protein 2 OS=Homo sapiens OX=9606 GN=ELAC2 PE=1 SV=2	0	FALSE	78.691	26	17	79	17	826	92.2	7.9	60.26	17	0	0.968	1.415	1.38	0.981371	0.8708	0.950738	48.62	38.67	66.75	2.06586e+06	2.39299e+06	1.6755e+06	6.37	23.54	51.77	High	High	High	High	High	High	High	High	High	High	High	High	1
High	Master Protein	Q92769	Histone deacetylase 2 OS=Homo sapiens OX=9606 GN=HDAC2 PE=1 SV=2	0	FALSE	78.675	38	14	94	8	488	55.3	5.91	126.31	14	7	0.939	1.778	1.707	0.989872	0.837808	0.7436	36.24	51.29	58.91	7.51885e+06	7.03898e+06	4.85907e+06	13.54	16	54.56	High	High	High	High	High	High	High	High	High	High	High	Peak Found	1
High	Master Protein	Q9UKM9	RNA-binding protein Raly OS=Homo sapiens OX=9606 GN=RALY PE=1 SV=1	0	FALSE	78.588	58	15	88	15	306	32.4	9.17	155.45	15	0	0.91	1.365	1.181	0.951784	0.66304	0.316868	36.79	34.58	41.55	7.77141e+06	7.02099e+06	5.51154e+06	11.47	18.9	35.82	High	High	High	High	High	High	High	High	High	High	High	High	1
High	Master Protein	O00429	Dynamin-1-like protein OS=Homo sapiens OX=9606 GN=DNM1L PE=1 SV=2	0	FALSE	78.514	27	14	76	14	736	81.8	6.81	92.1	14	0	0.913	1.692	1.563	0.972284	0.909569	0.863998	30.85	42.86	44.33	1.97263e+06	1.76258e+06	821354	7.15	20.98	66.89	High	High	High	High	High	High	High	High	High	High	High	High	1	Acetyl [N-Term]
High	Master Protein	P15170	Eukaryotic peptide chain release factor GTP-binding subunit ERF3A OS=Homo sapiens OX=9606 GN=GSPT1 PE=1 SV=1	0	FALSE	78.196	46	19	83	19	499	55.7	5.62	90.7	19	0	0.948	1.568	1.342	0.994402	0.983577	0.83799	47.78	48.19	58.1	5.0818e+06	4.30226e+06	2.84783e+06	12.14	17.04	32.44	High	High	High	High	High	High	High	High	High	High	High	High	1
High	Master Protein	P15121	Aldo-keto reductase family 1 member B1 OS=Homo sapiens OX=9606 GN=AKR1B1 PE=1 SV=3	0	FALSE	78.165	50	12	91	11	316	35.8	6.98	158.05	12	1	0.862	1.239	1.076	0.73951	0.259247	0.0757034	31.61	47.48	45.58	1.27909e+07	1.08681e+07	1.02805e+07	16.67	13.66	36.16	High	High	High	High	High	High	High	High	High	High	High	High	1
High	Master Protein	P62316	Small nuclear ribonucleoprotein Sm D2 OS=Homo sapiens OX=9606 GN=SNRPD2 PE=1 SV=1	0	FALSE	77.959	69	11	120	11	118	13.5	9.91	225.78	11	0	0.939	1.471	1.327	0.981371	0.898622	0.782488	47.15	39.48	53.03	1.74833e+07	1.53171e+07	1.35649e+07	15.23	11.69	29.32	High	High	High	High	High	High	High	High	High	High	High	High	1	Met-loss+Acetyl [N-Term]
High	Master Protein	P51116	Fragile X mental retardation syndrome-related protein 2 OS=Homo sapiens OX=9606 GN=FXR2 PE=1 SV=2	0	FALSE	77.85	30	14	67	12	673	74.2	6.23	86.03	14	2	0.924	1.439	1.412	0.981371	0.886117	0.975406	38.35	40.71	45.87	2.77561e+06	2.61866e+06	1.87254e+06	10.34	16.25	35.71	High	High	High	High	High	High	High	High	High	High	High	High	1
High	Master Protein	P48047	ATP synthase subunit O, mitochondrial OS=Homo sapiens OX=9606 GN=ATP5PO PE=1 SV=1	0	FALSE	77.794	63	13	82	13	213	23.3	9.96	133.81	13	0	1.015	1.391	1.416	0.876689	0.733472	0.934812	39.68	48.07	48.8	8.0044e+06	7.90156e+06	5.38733e+06	12.46	18.59	49.17	High	High	High	High	High	High	High	High	High	High	High	High	1
High	Master Protein	Q9UHB9	Signal recognition particle subunit SRP68 OS=Homo sapiens OX=9606 GN=SRP68 PE=1 SV=2	0	FALSE	77.757	31	14	57	14	627	70.7	8.56	49.17	14	0	0.838	1.601	1.381	0.661643	0.983577	0.951349	47.38	48.16	48.52	2.38328e+06	2.04951e+06	1.1716e+06	15.72	37.84	47.03	High	High	High	High	High	High	High	High	High	High	High	High	1
High	Master Protein	Q14257	Reticulocalbin-2 OS=Homo sapiens OX=9606 GN=RCN2 PE=1 SV=1	0	FALSE	77.577	45	11	67	11	317	36.9	4.4	94.29	11	0	0.912	2.56	2.506	0.967792	0.0100375	0.000418656	54.43	44.4	65.18	2.29918e+06	2.81039e+06	547594	18.36	32.37	80.33	High	High	High	High	High	High	High	High	High	High	High	Not Found	1
High	Master Protein	O00425	Insulin-like growth factor 2 mRNA-binding protein 3 OS=Homo sapiens OX=9606 GN=IGF2BP3 PE=1 SV=2	0	FALSE	77.515	31	14	73	12	579	63.7	8.87	86.55	14	0	0.956	1.439	1.4	0.994402	0.917121	0.969473	47.49	42.74	34.98	2.10123e+06	2.28162e+06	1.17193e+06	7.04	21.93	61.23	High	High	High	High	High	High	High	High	High	High	High	High	1
High	Master Protein	P23588	Eukaryotic translation initiation factor 4B OS=Homo sapiens OX=9606 GN=EIF4B PE=1 SV=2	0	FALSE	77.487	37	19	87	19	611	69.1	5.73	100.71	19	0	0.937	1.613	1.395	0.989993	0.989552	0.926784	59.4	47.53	44.33	5.51214e+06	5.42548e+06	3.82526e+06	14.96	22.15	38.39	High	High	High	High	High	High	High	High	High	High	High	High	1
High	Master Protein	P35611	Alpha-adducin OS=Homo sapiens OX=9606 GN=ADD1 PE=1 SV=2	0	FALSE	77.432	34	18	82	18	737	80.9	5.83	82.22	18	0	0.806	1.52	1.166	0.511776	0.971536	0.463534	43.69	37.67	38.02	2.57602e+06	2.50967e+06	1.48746e+06	18.6	15.05	38.59	High	High	High	High	High	High	High	High	High	High	High	High	1
High	Master Protein	Q13247	Serine/arginine-rich splicing factor 6 OS=Homo sapiens OX=9606 GN=SRSF6 PE=1 SV=2	0	FALSE	77.342	32	13	90	8	344	39.6	11.43	186.38	13	0	1.181	1.364	1.546	0.214744	0.655967	0.961787	54.1	53.36	64.76	5.01058e+06	5.99073e+06	3.91958e+06	13.41	9.43	47.23	High	High	High	High	High	High	High	High	High	High	High	High	1
High	Master Protein	P18085	ADP-ribosylation factor 4 OS=Homo sapiens OX=9606 GN=ARF4 PE=1 SV=3	0	FALSE	77.214	62	11	58	6	180	20.5	7.14	105.73	11	4	0.827	2.067	1.634	0.511843	0.239593	0.855264	65.93	77.64	86.1	1.20488e+07	1.79704e+07	4.86962e+06	4.48	18.2	66.27	High	High	High	High	High	High	High	High	High	High	High	High	1
High	Master Protein	P00492	Hypoxanthine-guanine phosphoribosyltransferase OS=Homo sapiens OX=9606 GN=HPRT1 PE=1 SV=2	0	FALSE	77.01	74	13	101	13	218	24.6	6.68	170.17	13	0	0.973	1.659	1.745	0.978258	0.960287	0.665994	45.7	61.88	61.58	1.06631e+07	1.09427e+07	5.82428e+06	13.24	21.95	44.31	High	High	High	High	High	High	High	High	High	High	High	High	1
High	Master Protein	Q9H6R4	Nucleolar protein 6 OS=Homo sapiens OX=9606 GN=NOL6 PE=1 SV=2	0	FALSE	76.901	21	15	68	15	1146	127.5	7.64	86.67	15	0	0.964	1.355	1.391	0.981371	0.731494	0.958464	28.82	40.01	41.09	2.29726e+06	2.35284e+06	1.72919e+06	8.96	16.7	46.44	High	High	High	High	High	High	High	High	High	High	High	High	1
High	Master Protein	P13647	Keratin, type II cytoskeletal 5 OS=Homo sapiens OX=9606 GN=KRT5 PE=1 SV=3	0	TRUE	76.733	30	19	58	9	590	62.3	7.74	90.65	19	3	0.688	1.997	1.298	0.0535021	0.423057	0.846862	60.3	71.56	51.37	1.73696e+06	1.16083e+06	1.12581e+06	112.45	35.91	30.5	Peak Found	High	Peak Found	Peak Found	High	Peak Found	Peak Found	Peak Found	Peak Found	Peak Found	Peak Found	High	1
High	Master Protein	P21912	Succinate dehydrogenase [ubiquinone] iron-sulfur subunit, mitochondrial OS=Homo sapiens OX=9606 GN=SDHB PE=1 SV=3	0	FALSE	76.701	58	13	86	13	280	31.6	8.76	133.07	13	0	0.968	1.779	1.69	0.97484	0.843493	0.692144	42.22	43.52	59.29	5.03031e+06	5.16206e+06	2.24462e+06	8.23	12.63	70.26	High	High	High	High	High	High	High	High	High	High	High	High	1
High	Master Protein	P25440	Bromodomain-containing protein 2 OS=Homo sapiens OX=9606 GN=BRD2 PE=1 SV=2	0	FALSE	76.66	25	15	64	14	801	88	9.09	47.69	15	1	1.113	1.482	1.386	0.555071	0.961314	0.958464	41.62	58.14	47.83	1.61648e+06	1.9215e+06	1.0617e+06	10.95	22.38	27.54	High	High	High	High	High	High	High	High	High	High	High	Peak Found	1
High	Master Protein	Q9BY44	Eukaryotic translation initiation factor 2A OS=Homo sapiens OX=9606 GN=EIF2A PE=1 SV=3	0	FALSE	76.6	37	15	76	15	585	64.9	8.87	72.5	15	0	0.946	1.332	1.382	0.997487	0.644107	0.948637	39.35	46	46.12	2.82049e+06	2.43361e+06	1.72029e+06	10.35	22.32	50.71	High	High	High	High	High	High	High	High	High	High	High	High	1
High	Master Protein	Q9Y5M8	Signal recognition particle receptor subunit beta OS=Homo sapiens OX=9606 GN=SRPRB PE=1 SV=3	0	FALSE	76.529	51	13	99	13	271	29.7	9.04	144.81	13	0	0.815	1.46	1.332	0.517018	0.8888	0.814514	39.63	47.09	44.22	6.4047e+06	5.42773e+06	4.24236e+06	10.89	20.84	37.54	High	High	High	High	High	High	High	High	High	High	High	High	1
High	Master Protein	Q9Y281	Cofilin-2 OS=Homo sapiens OX=9606 GN=CFL2 PE=1 SV=1	0	FALSE	76.49	80	13	105	7	166	18.7	7.88	126.24	13	0	0.968	1.434	1.414	0.978909	0.917848	0.984089	35.21	39.12	29.58	1.85763e+06	1.74984e+06	1.20429e+06	13.07	17.49	28.27	High	High	High	High	High	High	High	High	High	High	High	High	1	Met-loss+Acetyl [N-Term]
High	Master Protein	Q92667	A-kinase anchor protein 1, mitochondrial OS=Homo sapiens OX=9606 GN=AKAP1 PE=1 SV=1	0	FALSE	76.419	22	14	74	14	903	97.3	4.94	70.82	14	0	1.057	1.361	1.42	0.743064	0.799909	0.986017	50.24	56.02	46.86	1.9539e+06	2.16833e+06	1.37541e+06	11.65	16.96	57.88	High	High	High	High	High	High	High	High	High	High	High	High	1
High	Master Protein	P12081	Histidine--tRNA ligase, cytoplasmic OS=Homo sapiens OX=9606 GN=HARS1 PE=1 SV=2	0	TRUE	76.369	35	15	80	12	509	57.4	5.88	132.38	15	3	0.907	1.584	1.336	0.956441	0.989643	0.814631	42.89	41.26	50.43	5.29151e+06	4.36977e+06	3.1762e+06	14.19	22.8	43.38	High	High	High	High	High	High	High	High	High	High	High	High	1
High	Master Protein	P46783	40S ribosomal protein S10 OS=Homo sapiens OX=9606 GN=RPS10 PE=1 SV=1	0	FALSE	76.151	62	13	145	12	165	18.9	10.15	192.21	13	0	1.108	1.369	1.41	0.44145	0.67196	0.926784	37.17	51.89	48.74	1.44073e+07	1.55178e+07	9.93378e+06	12.01	32.23	46.26	High	High	High	High	High	High	High	High	High	High	High	High	1
High	Master Protein	Q9C0C9	(E3-independent) E2 ubiquitin-conjugating enzyme OS=Homo sapiens OX=9606 GN=UBE2O PE=1 SV=3	0	FALSE	76.124	18	14	68	14	1292	141.2	5.12	53.06	14	0	0.983	1.514	1.522	0.967792	0.983577	0.916955	38.07	46.32	46.1	1.68068e+06	1.64683e+06	802103	15.84	21.14	57.48	High	High	High	High	High	High	High	High	High	High	High	High	1
High	Master Protein	P10768	S-formylglutathione hydrolase OS=Homo sapiens OX=9606 GN=ESD PE=1 SV=2	0	FALSE	76.106	60	12	89	12	282	31.4	7.02	142.02	12	0	0.974	1.514	1.428	0.972284	0.941666	0.96668	65.81	50.95	48.75	5.50769e+06	5.52759e+06	3.50118e+06	25.35	19.58	43.14	High	High	High	High	High	High	High	High	High	High	High	High	1
High	Master Protein	Q12849	G-rich sequence factor 1 OS=Homo sapiens OX=9606 GN=GRSF1 PE=1 SV=3	0	FALSE	76.091	37	14	70	14	480	53.1	6.19	70.48	14	0	1.111	1.346	1.462	0.449742	0.59202	0.993151	35.89	40.39	39.74	4.43839e+06	5.13541e+06	2.73992e+06	4.92	19.48	21.73	High	High	High	High	High	High	High	High	High	High	High	High	1
High	Master Protein	O43660	Pleiotropic regulator 1 OS=Homo sapiens OX=9606 GN=PLRG1 PE=1 SV=1	0	FALSE	75.936	39	11	48	11	514	57.2	9.17	66	11	0	0.869	1.632	1.281	0.840691	0.980644	0.700533	35.78	36.04	46.88	5.97686e+06	5.40493e+06	2.01603e+06	10.55	30.57	70.75	High	High	High	High	High	High	High	High	High	High	High	High	1
High	Master Protein	O75489	NADH dehydrogenase [ubiquinone] iron-sulfur protein 3, mitochondrial OS=Homo sapiens OX=9606 GN=NDUFS3 PE=1 SV=1	0	FALSE	75.903	49	12	86	12	264	30.2	7.5	114.88	12	0	0.945	2.041	1.796	0.999479	0.355394	0.49195	39.66	60.94	60.73	4.41026e+06	4.0827e+06	1.8791e+06	8.26	12.86	60.04	High	High	High	High	High	High	High	High	High	High	High	High	1
High	Master Protein	P23786	Carnitine O-palmitoyltransferase 2, mitochondrial OS=Homo sapiens OX=9606 GN=CPT2 PE=1 SV=2	0	FALSE	75.887	32	17	80	17	658	73.7	8.18	64.82	17	0	0.998	1.504	1.432	0.91305	0.953966	0.988282	39.88	44.41	40.49	2.82922e+06	2.6319e+06	1.53205e+06	13.17	16.29	44.53	High	High	High	High	High	High	High	High	High	High	High	High	1
High	Master Protein	P50995	Annexin A11 OS=Homo sapiens OX=9606 GN=ANXA11 PE=1 SV=1	0	FALSE	75.827	28	12	98	12	505	54.4	7.65	127.73	12	0	0.977	1.462	1.429	0.963463	0.914156	0.990715	31.88	42.39	44.06	3.02864e+06	3.1704e+06	1.66701e+06	15.19	15.69	51.12	High	High	High	High	High	High	High	High	High	High	High	High	1
High	Master Protein	O95433	Activator of 90 kDa heat shock protein ATPase homolog 1 OS=Homo sapiens OX=9606 GN=AHSA1 PE=1 SV=1	0	FALSE	75.725	50	16	85	16	338	38.3	5.53	110.34	16	0	0.859	1.614	1.284	0.809371	0.989552	0.715139	49.65	48.21	46.42	5.66432e+06	4.88207e+06	3.27991e+06	8.13	24.84	32.11	High	High	High	High	High	High	High	High	High	High	High	High	1
High	Master Protein	Q6PI48	Aspartate--tRNA ligase, mitochondrial OS=Homo sapiens OX=9606 GN=DARS2 PE=1 SV=1	0	FALSE	75.704	36	18	80	18	645	73.5	8.02	60.79	18	0	1.087	1.292	1.366	0.598308	0.556132	0.929945	38.81	38.92	38.83	2.50639e+06	2.89392e+06	1.42841e+06	18.05	22.11	59.45	High	High	High	High	High	High	High	High	High	High	High	High	1
High	Master Protein	Q13177	Serine/threonine-protein kinase PAK 2 OS=Homo sapiens OX=9606 GN=PAK2 PE=1 SV=3	0	FALSE	75.534	45	16	60	13	524	58	5.96	33.73	16	3	1.025	1.235	1.255	0.839777	0.366835	0.732005	35.93	38.9	42.89	2.37671e+06	2.48041e+06	1.75604e+06	18.14	22.4	35.49	High	High	High	High	High	High	High	High	High	High	High	High	1	Met-loss+Acetyl [N-Term]
High	Master Protein	Q53EL6	Programmed cell death protein 4 OS=Homo sapiens OX=9606 GN=PDCD4 PE=1 SV=2	0	FALSE	75.507	36	13	64	13	469	51.7	5.21	107.99	13	0	0.86	1.832	1.589	0.790935	0.759028	0.83767	56.72	54.98	30.86	2.45097e+06	2.43706e+06	1.01954e+06	12.86	15.13	47.91	High	High	High	High	High	High	High	High	High	High	High	High	1
High	Master Protein	Q8TEX9	Importin-4 OS=Homo sapiens OX=9606 GN=IPO4 PE=1 SV=2	0	FALSE	75.5	24	17	69	17	1081	118.6	4.96	40.75	17	0	1.058	1.513	1.551	0.743732	0.961056	0.918682	31.55	48.46	49.71	1.94453e+06	2.00551e+06	2.55537e+06	5.09	18.43	78.44	High	High	High	High	High	High	High	High	High	High	High	High	1	Acetyl [N-Term]
High	Master Protein	P30040	Endoplasmic reticulum resident protein 29 OS=Homo sapiens OX=9606 GN=ERP29 PE=1 SV=4	0	FALSE	75.316	50	12	117	12	261	29	7.31	181.94	12	0	0.994	1.716	1.616	0.930721	0.912405	0.890765	39.88	67.43	71.85	7.60123e+06	8.39622e+06	4.47811e+06	10.77	14.27	50.1	High	High	High	High	High	High	High	High	High	High	High	High	1
High	Master Protein	Q7L0Y3	tRNA methyltransferase 10 homolog C OS=Homo sapiens OX=9606 GN=TRMT10C PE=1 SV=2	0	FALSE	75.1	47	16	90	16	403	47.3	9.36	108.09	16	0	0.946	1.752	1.608	0.998279	0.8708	0.849938	30.55	44.97	51.09	5.12287e+06	4.49371e+06	2.57048e+06	9.31	14.75	34.14	High	High	High	High	High	High	High	High	High	High	High	High	1
High	Master Protein	Q9HCC0	Methylcrotonoyl-CoA carboxylase beta chain, mitochondrial OS=Homo sapiens OX=9606 GN=MCCC2 PE=1 SV=1	0	FALSE	75.027	27	13	73	13	563	61.3	7.68	110.59	13	0	0.972	1.444	1.45	0.972284	0.899107	0.999995	34.03	37.58	39.9	2.82688e+06	2.72957e+06	1.75267e+06	9.69	14.92	56.7	High	High	High	High	High	High	High	High	High	High	High	Peak Found	1
High	Master Protein	P17174	Aspartate aminotransferase, cytoplasmic OS=Homo sapiens OX=9606 GN=GOT1 PE=1 SV=3	0	FALSE	75.01	45	13	70	13	413	46.2	7.01	89.2	13	0	0.852	1.504	1.431	0.754663	0.927918	0.975268	45.4	36.84	54.13	4.28769e+06	4.23295e+06	2.57741e+06	7.42	28.29	43.46	High	High	High	High	High	High	High	High	High	High	High	High	1	Met-loss [N-Term]
High	Master Protein	Q9GZL7	Ribosome biogenesis protein WDR12 OS=Homo sapiens OX=9606 GN=WDR12 PE=1 SV=2	0	FALSE	75.01	39	13	66	13	423	47.7	5.9	97.99	13	0	0.843	1.59	1.254	0.737009	0.998405	0.614304	32.37	45.92	43.83	4.99023e+06	4.26193e+06	3.19426e+06	17.72	18.15	38.42	High	High	High	High	High	High	High	High	High	High	High	High	1
High	Master Protein	P61019	Ras-related protein Rab-2A OS=Homo sapiens OX=9606 GN=RAB2A PE=1 SV=1	0	FALSE	74.875	66	12	75	12	212	23.5	6.54	130.29	12	0	0.888	1.597	1.601	0.903425	0.989552	0.820817	46.58	48.16	55	3.42614e+06	3.29402e+06	1.73231e+06	19.65	12.97	70.27	High	High	High	High	High	High	High	High	High	High	High	High	1	Met-loss+Acetyl [N-Term]
High	Master Protein	Q7Z3K3	Pogo transposable element with ZNF domain OS=Homo sapiens OX=9606 GN=POGZ PE=1 SV=2	0	FALSE	74.867	22	20	65	20	1410	155.2	7.4	24.64	20	0	0.883	1.787	1.388	0.876689	0.820015	0.96086	44.4	43.04	48.79	2.31755e+06	1.93e+06	1.08195e+06	18.16	17.75	45.13	High	High	High	High	High	High	High	High	High	High	High	High	1
High	Master Protein	P61163	Alpha-centractin OS=Homo sapiens OX=9606 GN=ACTR1A PE=1 SV=1	0	FALSE	74.823	56	13	69	13	376	42.6	6.64	76.17	13	0	0.934	1.554	1.198	0.989576	0.9801	0.481142	45.3	56.58	55.49	3.78302e+06	3.38333e+06	2.28634e+06	10.58	24.27	50.99	High	High	High	High	High	High	High	High	High	High	High	High	1	Acetyl [N-Term]
High	Master Protein	P50213	Isocitrate dehydrogenase [NAD] subunit alpha, mitochondrial OS=Homo sapiens OX=9606 GN=IDH3A PE=1 SV=1	0	FALSE	74.793	45	15	77	15	366	39.6	6.92	143.88	15	0	1.088	1.614	1.714	0.556804	0.989552	0.732005	36.52	58.3	50.81	7.8445e+06	8.65957e+06	4.06277e+06	6.99	20.1	44.02	High	High	High	High	High	High	High	High	High	High	High	High	1
High	Master Protein	Q9Y6M1	Insulin-like growth factor 2 mRNA-binding protein 2 OS=Homo sapiens OX=9606 GN=IGF2BP2 PE=1 SV=2	0	FALSE	74.724	34	15	82	13	599	66.1	8.46	76.48	15	1	1.069	1.547	1.404	0.742024	0.998929	0.980499	38.9	44.69	44.11	1.68662e+06	1.79449e+06	1.0197e+06	12.24	17.86	41.76	High	High	High	High	High	High	High	High	High	High	High	Peak Found	1
High	Master Protein	Q96RP9	Elongation factor G, mitochondrial OS=Homo sapiens OX=9606 GN=GFM1 PE=1 SV=2	0	FALSE	74.628	32	17	79	17	751	83.4	7.01	63.4	17	0	0.98	1.437	1.539	0.958797	0.90026	0.918682	50.49	59.39	67.6	2.40004e+06	2.34045e+06	1.31414e+06	15.75	15.31	63.1	High	High	High	High	High	High	High	High	High	High	High	High	1
High	Master Protein	P62244	40S ribosomal protein S15a OS=Homo sapiens OX=9606 GN=RPS15A PE=1 SV=2	0	FALSE	74.627	72	10	82	10	130	14.8	10.13	164.22	10	0	1.03	1.381	1.38	0.827357	0.705003	0.879658	43.59	53.6	59.07	1.96024e+07	1.93435e+07	1.18287e+07	4.76	11.31	38.15	High	High	High	High	High	High	High	High	High	High	High	High	1
High	Master Protein	Q9H4A4	Aminopeptidase B OS=Homo sapiens OX=9606 GN=RNPEP PE=1 SV=2	0	FALSE	74.589	34	15	55	15	650	72.5	5.74	60.12	15	0	0.846	1.555	1.317	0.737009	0.975661	0.805525	49.47	53.03	51.75	4.08604e+06	3.87427e+06	3.15866e+06	13.58	15.84	52.92	High	High	High	High	High	High	High	High	High	High	High	High	1	Met-loss+Acetyl [N-Term]
High	Master Protein	P13693	Translationally-controlled tumor protein OS=Homo sapiens OX=9606 GN=TPT1 PE=1 SV=1	0	FALSE	74.564	85	12	67	12	172	19.6	4.93	107.09	12	0	0.992	2.22	2.406	0.938243	0.0902629	0.00216498	50.5	50.21	76.91	7.5395e+06	8.15249e+06	2.78043e+06	10.18	41.16	58.61	High	High	High	High	High	High	High	High	High	High	High	High	1
High	Master Protein	Q9P0M6	Core histone macro-H2A.2 OS=Homo sapiens OX=9606 GN=MACROH2A2 PE=1 SV=3	0	FALSE	74.425	47	15	94	13	372	40	9.69	141.95	15	0	0.907	1.511	1.298	0.955296	0.940384	0.745288	45.57	54.59	49.08	5.30903e+06	5.32687e+06	3.56447e+06	11.32	21.67	47.65	High	High	High	High	High	High	High	High	High	High	High	High	1
High	Master Protein	Q32P28	Prolyl 3-hydroxylase 1 OS=Homo sapiens OX=9606 GN=P3H1 PE=1 SV=2	0	FALSE	74.216	24	13	63	13	736	83.3	5.14	56.69	13	0	1.076	1.291	1.443	0.709731	0.591001	0.999902	29.97	41.19	45.86	2.05634e+06	2.15448e+06	1.56031e+06	3.11	18.36	36.55	High	High	High	High	High	High	High	High	High	High	High	High	1
High	Master Protein	P13674	Prolyl 4-hydroxylase subunit alpha-1 OS=Homo sapiens OX=9606 GN=P4HA1 PE=1 SV=2	0	FALSE	74.122	32	13	53	13	534	61	6.01	72.18	13	0	1.092	1.519	1.553	0.567666	0.980644	0.900928	44.55	50.47	37.03	2.0406e+06	2.38378e+06	1.08226e+06	13.64	16.94	67.19	High	High	High	High	High	High	High	High	High	High	High	Peak Found	1
High	Master Protein	Q96HS1	Serine/threonine-protein phosphatase PGAM5, mitochondrial OS=Homo sapiens OX=9606 GN=PGAM5 PE=1 SV=2	0	FALSE	74.119	55	15	95	15	289	32	8.68	142.87	15	0	0.923	1.445	1.296	0.97484	0.854627	0.704852	42.06	48.62	50.49	6.99672e+06	6.36923e+06	4.521e+06	13.03	13.09	29.75	High	High	High	High	High	High	High	High	High	High	High	High	1
High	Master Protein	Q9UKY7	Protein CDV3 homolog OS=Homo sapiens OX=9606 GN=CDV3 PE=1 SV=1	0	FALSE	74.081	65	9	53	9	258	27.3	6.4	31.36	9	0	0.751	1.607	1.265	0.166262	0.983577	0.762475	60.21	56.37	62.38	3.22815e+06	2.40811e+06	1.50557e+06	18.61	26.72	62.98	High	High	High	High	High	High	High	High	High	High	High	High	1
High	Master Protein	P61158	Actin-related protein 3 OS=Homo sapiens OX=9606 GN=ACTR3 PE=1 SV=3	0	FALSE	74.039	44	13	77	13	418	47.3	5.88	113.47	13	0	0.904	1.564	1.445	0.949399	0.986678	0.990715	39.27	46.34	56.99	3.62206e+06	3.53476e+06	2.17046e+06	16.12	23.67	31.91	High	High	High	High	High	High	High	High	High	High	High	High	1
High	Master Protein	Q12789	General transcription factor 3C polypeptide 1 OS=Homo sapiens OX=9606 GN=GTF3C1 PE=1 SV=4	0	FALSE	74.031	12	18	69	18	2109	238.7	7.3	57.28	18	0	0.962	1.291	1.374	0.980468	0.506188	0.916955	42.18	39.6	46.83	3.08349e+06	3.6437e+06	2.68118e+06	17.17	8.67	26.36	High	High	High	High	High	High	High	High	High	High	High	High	1
High	Master Protein	Q12769	Nuclear pore complex protein Nup160 OS=Homo sapiens OX=9606 GN=NUP160 PE=1 SV=3	0	FALSE	73.833	15	16	56	16	1436	162	5.5	36.34	16	0	0.862	2.109	1.754	0.841539	0.27043	0.485024	39.31	48.68	53.98	1.74077e+06	1.86598e+06	798532	11.5	30.67	61.81	High	High	High	High	High	High	High	High	High	High	High	High	1
High	Master Protein	P68431	Histone H3.1 OS=Homo sapiens OX=9606 GN=H3C1 PE=1 SV=2	0	FALSE	73.76	48	14	288	6	136	15.4	11.12	355.75	14	8	1.097	0.873	0.981	0.507865	1.86405e-05	0.00903453	100.36	71.67	79.6	4.04563e+08	3.91258e+08	3.90865e+08	19.39	17.74	20.92	High	High	High	High	High	High	High	High	High	High	High	High	1
High	Master Protein	O43776	Asparagine--tRNA ligase, cytoplasmic OS=Homo sapiens OX=9606 GN=NARS1 PE=1 SV=1	0	FALSE	73.747	29	16	62	16	548	62.9	6.25	66.79	16	0	0.768	1.775	1.516	0.254045	0.848856	0.961787	51.57	50.42	59.78	3.95167e+06	3.48762e+06	1.96772e+06	19.84	22.22	43.39	High	High	High	High	High	High	High	High	High	High	High	High	1
High	Master Protein	P61224	Ras-related protein Rap-1b OS=Homo sapiens OX=9606 GN=RAP1B PE=1 SV=1	0	FALSE	73.745	53	11	89	3	184	20.8	5.78	130.5	11	8	0.812	1.678	1.23	0.395252	0.94465	0.494496	64.12	53.79	67	9.67231e+06	7.55443e+06	6.92273e+06	9.6	33.35	46.37	High	High	High	High	High	High	High	High	High	High	High	High	1
High	Master Protein	O75531	Barrier-to-autointegration factor OS=Homo sapiens OX=9606 GN=BANF1 PE=1 SV=1	0	FALSE	73.568	72	8	56	8	89	10.1	6.09	92.02	8	0	1.014	1.511	1.69	0.876689	0.940682	0.777032	78.2	64.67	85.74	7.51373e+06	7.70765e+06	5.06216e+06	9.15	23.39	22.28	High	High	High	High	High	High	High	High	High	High	High	High	1
High	Master Protein	Q9H0S4	Probable ATP-dependent RNA helicase DDX47 OS=Homo sapiens OX=9606 GN=DDX47 PE=1 SV=1	0	FALSE	73.558	38	13	76	13	455	50.6	9.1	99.28	13	0	0.941	1.719	1.446	0.997487	0.89041	0.997834	43.68	45.72	44.28	3.01119e+06	3.11052e+06	1.78664e+06	11.75	30.57	50.05	High	High	High	High	High	High	High	High	High	High	High	High	1	Met-loss+Acetyl [N-Term]
High	Master Protein	O75844	CAAX prenyl protease 1 homolog OS=Homo sapiens OX=9606 GN=ZMPSTE24 PE=1 SV=2	0	FALSE	73.436	25	13	90	13	475	54.8	7.49	112.41	13	0	0.854	1.762	1.486	0.794188	0.853491	0.993699	49.33	52.54	47.27	5.6126e+06	4.97471e+06	2.9936e+06	17.28	18.21	30.8	High	High	High	High	High	High	High	High	High	High	High	High	1
High	Master Protein	P07942	Laminin subunit beta-1 OS=Homo sapiens OX=9606 GN=LAMB1 PE=1 SV=2	0	FALSE	73.38	16	18	48	18	1786	197.9	4.94	34.77	18	0	0.896	1.519	1.394	0.933148	0.989552	0.982766	42.93	36.73	40.7	1.3193e+06	1.47512e+06	709561	9.98	22.73	65.73	High	High	High	High	High	High	High	High	High	High	High	High	1
High	Master Protein	P49750	YLP motif-containing protein 1 OS=Homo sapiens OX=9606 GN=YLPM1 PE=1 SV=4	0	FALSE	73.287	12	17	57	17	2146	241.5	6.55	44.49	17	0	0.929	1.435	1.41	0.981371	0.911482	0.983374	32.08	43.41	35.76	2.11035e+06	1.911e+06	1.1657e+06	19.78	16.19	33.79	High	High	High	High	High	High	High	High	High	High	High	High	1
High	Master Protein	O43172	U4/U6 small nuclear ribonucleoprotein Prp4 OS=Homo sapiens OX=9606 GN=PRPF4 PE=1 SV=2	0	FALSE	73.239	41	15	51	15	522	58.4	7.42	55.79	15	0	1.108	1.679	1.64	0.553922	0.918808	0.758552	39.13	48.58	57.46	1.95568e+06	2.28503e+06	784785	9.87	19.94	68.22	High	High	High	High	High	High	High	High	High	High	High	High	1
High	Master Protein	P61353	60S ribosomal protein L27 OS=Homo sapiens OX=9606 GN=RPL27 PE=1 SV=2	0	FALSE	73.158	49	8	113	8	136	15.8	10.56	182.1	8	0	0.86	1.445	1.205	0.731868	0.853429	0.407518	42.63	66.29	58.8	2.29218e+07	1.81512e+07	1.48299e+07	12.92	20.91	59.5	High	High	High	High	High	High	High	High	High	High	High	High	1
High	Master Protein	P49591	Serine--tRNA ligase, cytoplasmic OS=Homo sapiens OX=9606 GN=SARS1 PE=1 SV=3	0	FALSE	73.103	45	16	107	16	514	58.7	6.43	126.94	16	0	0.961	1.667	1.559	0.981371	0.953966	0.921196	40.76	52.89	50.14	4.41724e+06	4.1643e+06	2.22155e+06	14.79	21.84	49.3	High	High	High	High	High	High	High	High	High	High	High	High	1	Met-loss [N-Term]
High	Master Protein	Q96GQ7	Probable ATP-dependent RNA helicase DDX27 OS=Homo sapiens OX=9606 GN=DDX27 PE=1 SV=2	0	FALSE	73.078	25	18	102	18	796	89.8	9.28	125.41	18	0	0.936	1.374	1.283	0.993269	0.714701	0.73885	39.49	43.67	36.03	3.53451e+06	3.65161e+06	2.4841e+06	18.81	11.06	32.12	High	High	High	High	High	High	High	High	High	High	High	High	1
High	Master Protein	Q8TDN6	Ribosome biogenesis protein BRX1 homolog OS=Homo sapiens OX=9606 GN=BRIX1 PE=1 SV=2	0	FALSE	72.756	55	15	85	15	353	41.4	9.92	129.59	15	0	0.888	1.732	1.528	0.898506	0.897985	0.966267	32.5	62.38	56.61	5.66464e+06	5.39481e+06	2.9627e+06	11.29	13.03	57.93	High	High	High	High	High	High	High	High	High	High	High	High	1
High	Master Protein	O14929	Histone acetyltransferase type B catalytic subunit OS=Homo sapiens OX=9606 GN=HAT1 PE=1 SV=1	0	FALSE	72.617	37	11	56	11	419	49.5	5.69	65.35	11	0	0.868	2.286	1.91	0.837338	0.0610302	0.24335	39.91	67.29	61.95	3.84371e+06	3.17563e+06	1.45935e+06	14.65	19.96	49.16	High	High	High	High	High	High	High	High	High	High	High	High	1
High	Master Protein	Q5JTV8	Torsin-1A-interacting protein 1 OS=Homo sapiens OX=9606 GN=TOR1AIP1 PE=1 SV=2	0	FALSE	72.541	25	10	65	9	583	66.2	8.18	62.72	10	1	0.964	1.633	1.336	0.978258	0.963224	0.895064	31.12	44.92	45	2.78545e+06	2.35611e+06	1.45897e+06	15.29	23.6	21.95	High	High	High	High	High	High	High	High	High	High	High	High	1
High	Master Protein	P09012	U1 small nuclear ribonucleoprotein A OS=Homo sapiens OX=9606 GN=SNRPA PE=1 SV=3	0	FALSE	72.346	45	11	76	9	282	31.3	9.83	129.46	11	2	1.044	1.406	1.514	0.764797	0.776458	0.990715	37.7	33.11	35.02	9.35217e+06	1.08113e+07	5.75106e+06	11.79	17.24	38.57	High	High	High	High	High	High	High	High	High	High	High	High	1	Met-loss+Acetyl [N-Term]
High	Master Protein	P07099	Epoxide hydrolase 1 OS=Homo sapiens OX=9606 GN=EPHX1 PE=1 SV=1	0	FALSE	72.312	40	15	63	15	455	52.9	7.25	68.13	15	0	0.812	1.771	1.539	0.558647	0.817636	0.92821	66.45	55.69	61.54	2.78122e+06	2.71133e+06	1.22528e+06	13.29	19.93	71.06	High	High	High	High	High	High	High	High	High	High	High	High	1
High	Master Protein	P19623	Spermidine synthase OS=Homo sapiens OX=9606 GN=SRM PE=1 SV=1	0	FALSE	72.275	53	14	80	14	302	33.8	5.49	108.05	14	0	0.924	1.8	1.973	0.981371	0.808927	0.127479	55.08	53.17	59.25	3.78123e+06	3.31243e+06	1.64295e+06	15.26	14.97	53.5	High	High	High	High	High	High	High	High	High	High	High	High	1	Acetyl [N-Term]
High	Master Protein	P48634	Protein PRRC2A OS=Homo sapiens OX=9606 GN=PRRC2A PE=1 SV=3	0	FALSE	72.216	14	18	53	16	2157	228.7	9.45	31.94	18	0	0.875	1.532	1.319	0.917515	0.993346	0.928432	30.18	55.79	42.49	891146	873935	539427	12.5	21.7	60.55	High	High	High	High	High	High	High	High	High	High	High	High	1
High	Master Protein	Q8WTT2	Nucleolar complex protein 3 homolog OS=Homo sapiens OX=9606 GN=NOC3L PE=1 SV=1	0	FALSE	72.168	20	15	97	15	800	92.5	9.17	117.51	15	0	0.966	1.419	1.374	0.981371	0.795111	0.909005	27.74	44.31	40.54	4.57626e+06	4.33549e+06	2.75956e+06	11.61	14.78	35.17	High	High	High	High	High	High	High	High	High	High	High	High	1
High	Master Protein	Q07666	KH domain-containing, RNA-binding, signal transduction-associated protein 1 OS=Homo sapiens OX=9606 GN=KHDRBS1 PE=1 SV=1	0	FALSE	72.137	29	10	100	10	443	48.2	8.66	141.29	10	0	1.086	1.532	1.575	0.561026	0.956261	0.94203	54.31	51.18	41.38	1.16533e+07	1.18595e+07	6.31053e+06	12.6	23.93	30.27	High	High	High	High	High	High	High	High	High	High	High	High	1
High	Master Protein	Q01105	Protein SET OS=Homo sapiens OX=9606 GN=SET PE=1 SV=3	0	FALSE	72.103	36	10	90	10	290	33.5	4.32	134.85	10	0	0.793	2.569	1.696	0.265601	0.00175345	0.765335	48.81	72.97	78.94	1.89923e+07	1.57569e+07	1.03433e+07	8.04	22.51	52.51	High	High	High	High	High	High	High	High	High	High	High	High	1
High	Master Protein	P34955	Alpha-1-antiproteinase OS=Bos taurus GN=SERPINA1 PE=1 SV=1	0	TRUE	72.055	32	14	54	14	416	46.1	6.52	68.31	14	0	0.716	1.793	1.215	0.0491464	0.839227	0.62521	64.72	61.36	72.66	4.03729e+06	2.75113e+06	2.01561e+06	15.3	21.5	36.75	High	High	High	High	High	High	High	High	High	High	High	High	1
High	Master Protein	P51665	26S proteasome non-ATPase regulatory subunit 7 OS=Homo sapiens OX=9606 GN=PSMD7 PE=1 SV=2	0	FALSE	71.911	45	12	79	12	324	37	6.77	100.35	12	0	0.985	1.643	1.39	0.946111	0.967714	0.943616	56.96	56.26	46.61	3.39419e+06	3.49522e+06	1.979e+06	12.94	17.61	51.14	High	High	High	High	High	High	High	High	High	High	High	High	1	Met-loss [N-Term]
High	Master Protein	Q13330	Metastasis-associated protein MTA1 OS=Homo sapiens OX=9606 GN=MTA1 PE=1 SV=2	0	FALSE	71.888	28	15	57	11	715	80.7	9.26	55.67	15	2	1.083	1.274	1.375	0.710208	0.663187	0.956028	40.73	57.39	53.58	1.38324e+06	2.09139e+06	733648	31.12	19.71	50.22	High	High	High	High	High	High	High	High	High	High	High	High	1
High	Master Protein	Q92522	Histone H1.10 OS=Homo sapiens OX=9606 GN=H1-10 PE=1 SV=1	0	FALSE	71.868	37	7	70	7	213	22.5	10.76	147.49	7	0	0.991	1.692	1.79	0.947277	0.930082	0.56587	25.06	50.12	55.22	8.54928e+06	9.11686e+06	5.66312e+06	13.99	9.59	33.23	High	High	High	High	High	High	High	High	High	High	High	High	1	Met-loss [N-Term]; Met-loss+Acetyl [N-Term]
High	Master Protein	P14923	Junction plakoglobin OS=Homo sapiens OX=9606 GN=JUP PE=1 SV=3	0	FALSE	71.682	24	14	54	11	745	81.7	6.14	94.93	14	0	0.894	1.413	1.274	0.923426	0.908559	0.803006	40.51	48.67	42.42	1.46084e+06	1.39153e+06	1.06498e+06	18.31	9.22	66.71	High	High	High	High	High	High	High	High	High	High	High	Peak Found	1	Acetyl [N-Term]
High	Master Protein	Q9HAV7	GrpE protein homolog 1, mitochondrial OS=Homo sapiens OX=9606 GN=GRPEL1 PE=1 SV=2	0	FALSE	71.504	63	13	58	13	217	24.3	8.12	60.52	13	0	0.869	1.568	1.244	0.811001	0.983577	0.543576	67.43	50.42	67	6.9166e+06	7.22322e+06	4.25171e+06	11.17	13.15	44.78	High	High	High	High	High	High	High	High	High	High	High	High	1
High	Master Protein	P50502	Hsc70-interacting protein OS=Homo sapiens OX=9606 GN=ST13 PE=1 SV=2	0	FALSE	71.454	28	11	98	11	369	41.3	5.27	194.7	11	0	0.917	1.59	1.413	0.952594	0.998405	0.928432	42.57	53.06	46.43	1.025e+07	8.68638e+06	6.2404e+06	16.24	18.27	47.93	High	High	High	High	High	High	High	High	High	High	High	High	1
High	Master Protein	P04040	Catalase OS=Homo sapiens OX=9606 GN=CAT PE=1 SV=3	0	TRUE	71.45	29	14	59	14	527	59.7	7.39	64.25	14	0	0.952	1.551	1.361	0.994402	0.998405	0.94203	58.87	65.81	56.25	1.73709e+06	1.72128e+06	1.07628e+06	13.4	17.65	45.17	High	High	High	High	High	High	High	High	High	High	High	High	1	Met-loss+Acetyl [N-Term]
High	Master Protein	Q9Y285	Phenylalanine--tRNA ligase alpha subunit OS=Homo sapiens OX=9606 GN=FARSA PE=1 SV=3	0	FALSE	71.44	37	12	76	12	508	57.5	7.8	56.62	12	0	1.055	1.444	1.548	0.728666	0.89041	0.934812	37.75	51.07	42.51	3.32981e+06	3.6206e+06	2.12066e+06	13.62	18.84	31.75	High	High	High	High	High	High	High	High	High	High	High	High	1	Met-loss+Acetyl [N-Term]
High	Master Protein	P30519	Heme oxygenase 2 OS=Homo sapiens OX=9606 GN=HMOX2 PE=1 SV=2	0	FALSE	71.348	70	14	43	14	316	36	5.41	43.43	14	0	0.971	1.898	1.778	0.97484	0.614345	0.411865	48.47	49.47	63.33	1.7199e+06	1.82974e+06	882357	5.21	20.93	52.04	High	High	High	High	High	High	High	High	High	High	High	High	1	Met-loss+Acetyl [N-Term]
High	Master Protein	P62995	Transformer-2 protein homolog beta OS=Homo sapiens OX=9606 GN=TRA2B PE=1 SV=1	0	FALSE	71.214	38	13	98	11	288	33.6	11.25	118.49	13	2	0.967	1.337	1.34	0.981371	0.565049	0.812081	71.96	58.76	64.89	1.10137e+07	9.31182e+06	8.2497e+06	13.98	15.61	38.39	High	High	High	High	High	High	High	High	High	High	High	High	1	Met-loss+Acetyl [N-Term]
High	Master Protein	P43304	Glycerol-3-phosphate dehydrogenase, mitochondrial OS=Homo sapiens OX=9606 GN=GPD2 PE=1 SV=3	0	FALSE	71.046	25	15	70	15	727	80.8	7.69	40.1	15	0	0.941	1.737	1.532	0.994402	0.8708	0.928432	44.37	51.73	49.84	2.06028e+06	2.0662e+06	1.15704e+06	9.36	25.62	50.04	High	High	High	High	High	High	High	High	High	High	High	High	1
High	Master Protein	Q9NQC3	Reticulon-4 OS=Homo sapiens OX=9606 GN=RTN4 PE=1 SV=2	0	FALSE	70.995	15	10	66	10	1192	129.9	4.5	74.37	10	0	0.976	1.479	1.223	0.964967	0.912405	0.547685	40.29	50.47	33.83	3.63637e+06	3.6305e+06	2.60374e+06	12.16	20.93	50.54	High	High	High	High	High	High	High	High	High	High	High	High	1	Acetyl [N-Term]
High	Master Protein	P62888	60S ribosomal protein L30 OS=Homo sapiens OX=9606 GN=RPL30 PE=1 SV=2	0	FALSE	70.93	72	9	96	8	115	12.8	9.63	207.39	9	0	0.708	1.459	1.277	0.0116479	0.87955	0.652159	46.03	41.65	74.92	1.01118e+07	6.56162e+06	7.07512e+06	15.3	50.18	38.78	High	High	High	High	High	High	High	High	High	High	High	High	1
High	Master Protein	Q8IX12	Cell division cycle and apoptosis regulator protein 1 OS=Homo sapiens OX=9606 GN=CCAR1 PE=1 SV=2	0	FALSE	70.915	22	17	63	17	1150	132.7	5.76	19.16	17	0	0.979	1.601	1.524	0.960345	0.983577	0.94557	37.11	48	54.1	2.92071e+06	2.86156e+06	1.69136e+06	14.12	21.88	47.9	High	High	High	High	High	High	High	High	High	High	High	Peak Found	1
High	Master Protein	Q9NTJ5	Phosphatidylinositol-3-phosphatase SAC1 OS=Homo sapiens OX=9606 GN=SACM1L PE=1 SV=2	0	FALSE	70.858	29	17	99	17	587	66.9	7.12	134.52	17	0	0.969	1.368	1.363	0.97484	0.689318	0.887711	29.89	37.58	39.35	4.1244e+06	4.15526e+06	2.86048e+06	8.02	17.26	27.66	High	High	High	High	High	High	High	High	High	High	High	High	1	Met-loss+Acetyl [N-Term]
High	Master Protein	P09972	Fructose-bisphosphate aldolase C OS=Homo sapiens OX=9606 GN=ALDOC PE=1 SV=2	0	FALSE	70.835	21	7	87	2	364	39.4	6.87	145.79	7	0	1.165	3.082	3.125	0.274701	0.000154983	5.54845e-09	45.55	103.71	98.57	2.02005e+06	1.9874e+06	410621	25.19	33.98	88.72	High	High	High	High	High	High	High	High	High	High	High	High	1
High	Master Protein	Q08170	Serine/arginine-rich splicing factor 4 OS=Homo sapiens OX=9606 GN=SRSF4 PE=1 SV=2	0	FALSE	70.766	18	13	49	8	494	56.6	11.52	79.47	13	5	0.93	2.012	1.327	0.97484	0.346541	0.783064	66.78	56.59	56.02	8.97648e+06	7.54711e+06	5.5165e+06	23.47	20.17	29.43	High	High	High	High	High	High	High	High	High	High	Not Found	Peak Found	1
High	Master Protein	Q8WYP5	Protein ELYS OS=Homo sapiens OX=9606 GN=AHCTF1 PE=1 SV=3	0	FALSE	70.75	13	18	45	18	2266	252.3	6.6	14.98	18	0	0.903	1.613	1.39	0.956441	0.971536	0.958509	48.11	52.82	50.56	1.81989e+06	2.06862e+06	1.20541e+06	12.48	20.13	67.66	High	High	High	High	High	High	High	High	High	High	High	High	1
High	Master Protein	Q9UIA9	Exportin-7 OS=Homo sapiens OX=9606 GN=XPO7 PE=1 SV=3	0	FALSE	70.75	19	16	72	16	1087	123.8	6.32	53.1	16	0	0.924	1.712	1.528	0.979846	0.90026	0.928432	33.07	53.34	38.8	2.76758e+06	2.17986e+06	1.47671e+06	17.49	14.24	45.31	High	High	High	High	High	High	High	High	High	High	High	High	1	Met-loss+Acetyl [N-Term]
High	Master Protein	Q01081	Splicing factor U2AF 35 kDa subunit OS=Homo sapiens OX=9606 GN=U2AF1 PE=1 SV=3	0	FALSE	70.714	35	10	107	10	240	27.9	8.81	136.42	10	0	0.879	1.729	1.534	0.822095	0.900597	0.975803	54.22	49	60.24	8.50661e+06	7.97698e+06	5.22242e+06	13.12	19.81	21.58	High	High	High	High	High	High	High	High	High	High	High	High	1	Met-loss+Acetyl [N-Term]
High	Master Protein	Q9HAV4	Exportin-5 OS=Homo sapiens OX=9606 GN=XPO5 PE=1 SV=1	0	FALSE	70.691	18	16	83	16	1204	136.2	5.8	74.57	16	0	0.841	1.907	1.486	0.758127	0.599773	0.961787	39.65	43.27	44.47	2.05742e+06	1.79929e+06	985066	13.09	19.64	39.96	High	High	High	High	High	High	High	High	High	High	High	High	1
High	Master Protein	P63151	Serine/threonine-protein phosphatase 2A 55 kDa regulatory subunit B alpha isoform OS=Homo sapiens OX=9606 GN=PPP2R2A PE=1 SV=1	0	FALSE	70.423	38	12	48	12	447	51.7	6.2	69.01	12	0	0.921	1.547	1.447	0.977301	0.974149	0.992635	42.73	40.75	65.34	3.41706e+06	3.04355e+06	2.58023e+06	19.75	20.68	32.65	High	High	High	High	High	High	High	High	High	High	High	High	1	Met-loss+Acetyl [N-Term]
High	Master Protein	P54920	Alpha-soluble NSF attachment protein OS=Homo sapiens OX=9606 GN=NAPA PE=1 SV=3	0	FALSE	70.38	50	11	53	9	295	33.2	5.36	78.68	11	2	0.877	1.708	1.422	0.891626	0.900761	0.994126	41.01	51.5	44.49	2.12474e+06	1.74818e+06	1.02367e+06	15.67	26.3	42.75	High	High	High	High	High	High	High	High	High	High	High	High	1	Acetyl [N-Term]
High	Master Protein	Q6UB35	Monofunctional C1-tetrahydrofolate synthase, mitochondrial OS=Homo sapiens OX=9606 GN=MTHFD1L PE=1 SV=1	0	FALSE	70.313	20	17	71	17	978	105.7	8.06	29.14	17	0	0.87	1.574	1.333	0.831835	0.991331	0.883971	39.56	39.56	44.96	3.39324e+06	2.91035e+06	1.94616e+06	16.4	16.42	51.8	High	High	High	High	High	High	High	High	High	High	High	High	1
High	Master Protein	O43169	Cytochrome b5 type B OS=Homo sapiens OX=9606 GN=CYB5B PE=1 SV=3	0	FALSE	70.174	66	8	43	8	150	16.7	4.97	82.25	8	0	0.796	3.011	1.768	0.397876	9.56468e-06	0.479389	86.84	70.67	89.73	3.49782e+06	2.72475e+06	820223	12.45	32.56	72.4	High	High	High	High	High	High	High	High	High	High	Peak Found	High	1	Met-loss+Acetyl [N-Term]
High	Master Protein	P25325	3-mercaptopyruvate sulfurtransferase OS=Homo sapiens OX=9606 GN=MPST PE=1 SV=3	0	FALSE	70.17	65	14	80	13	297	33.2	6.6	119.22	14	1	0.925	1.475	1.597	0.981371	0.899135	0.879658	51.76	51.67	55.24	5.10385e+06	4.70921e+06	3.33828e+06	20.32	9.76	32.54	High	High	High	High	High	High	High	High	High	High	High	Peak Found	1
High	Master Protein	P16949	Stathmin OS=Homo sapiens OX=9606 GN=STMN1 PE=1 SV=3	0	FALSE	70.142	58	12	95	11	149	17.3	5.97	177.88	12	1	1.044	1.728	2.108	0.766981	0.900761	0.05735	78.08	67.01	95.58	1.62315e+07	1.34894e+07	8.66469e+06	19.39	45.56	60.07	High	High	High	High	High	High	High	High	High	High	High	High	1
High	Master Protein	P02538	Keratin, type II cytoskeletal 6A OS=Homo sapiens OX=9606 GN=KRT6A PE=1 SV=3	0	TRUE	70.105	27	17	55	2	564	60	8	94.45	17	3	0.183	0.815	0.769	3.1559e-16	0.0300423	0.0277518	70.79	114.39	56.73	203515	53375	262884	136.04	31.97	131.94	Not Found	High	Not Found	Peak Found	Not Found	Not Found	Peak Found	Peak Found	Not Found	Peak Found	Not Found	High	1
High	Master Protein	Q9BTC0	Death-inducer obliterator 1 OS=Homo sapiens OX=9606 GN=DIDO1 PE=1 SV=5	0	FALSE	70.08	13	18	60	18	2240	243.7	7.88	24.13	18	0	0.865	1.521	1.234	0.842143	0.960287	0.687612	43.5	37.76	53.43	3.31899e+06	1.97196e+06	2.11552e+06	25.28	32.93	48.14	High	High	High	High	High	High	High	High	High	High	High	High	1	Acetyl [N-Term]
High	Master Protein	Q9UGP8	Translocation protein SEC63 homolog OS=Homo sapiens OX=9606 GN=SEC63 PE=1 SV=2	0	FALSE	70.048	26	15	54	15	760	87.9	5.31	78.42	15	0	0.718	1.891	1.33	0.0609475	0.591001	0.910236	42.21	48.6	49.72	2.49026e+06	1.72875e+06	762571	21.62	26.41	53.97	High	High	High	High	High	High	High	High	High	High	High	High	1
High	Master Protein	Q99733	Nucleosome assembly protein 1-like 4 OS=Homo sapiens OX=9606 GN=NAP1L4 PE=1 SV=1	0	FALSE	69.918	42	10	79	8	375	42.8	4.69	138.94	10	0	0.93	1.464	1.405	0.981543	0.948616	0.983603	35.63	24.61	26.83	1.78732e+06	1.6459e+06	917415	15.65	20.05	33.01	High	High	High	High	High	High	High	High	High	High	High	High	1	Met-loss+Acetyl [N-Term]
High	Master Protein	O14737	Programmed cell death protein 5 OS=Homo sapiens OX=9606 GN=PDCD5 PE=1 SV=3	0	FALSE	69.852	77	10	76	10	125	14.3	6.04	141.29	10	0	1.077	1.454	1.567	0.60578	0.877352	0.947603	27.93	41.23	41.75	6.73303e+06	7.16338e+06	4.20108e+06	13.09	29.94	32.5	High	High	High	High	High	High	High	High	High	High	High	High	1	Met-loss+Acetyl [N-Term]
High	Master Protein	Q03701	CCAAT/enhancer-binding protein zeta OS=Homo sapiens OX=9606 GN=CEBPZ PE=1 SV=3	0	FALSE	69.815	18	17	59	17	1054	120.9	5.94	34.96	17	0	0.797	1.637	1.207	0.379209	0.959166	0.572038	40.59	62.26	50	2.65171e+06	2.07877e+06	1.34145e+06	13.17	19.76	63.87	High	High	High	High	High	High	High	High	High	High	High	High	1	Met-loss+Acetyl [N-Term]
High	Master Protein	P40222	Alpha-taxilin OS=Homo sapiens OX=9606 GN=TXLNA PE=1 SV=3	0	FALSE	69.791	28	12	58	12	546	61.9	6.52	62.43	12	0	0.705	1.542	1.208	0.0927777	0.993346	0.615096	47.5	46.37	43.85	1.87055e+06	1.57128e+06	1.20362e+06	18.9	16.04	45.34	High	High	High	High	High	High	High	High	High	High	High	High	1
High	Master Protein	P82933	28S ribosomal protein S9, mitochondrial OS=Homo sapiens OX=9606 GN=MRPS9 PE=1 SV=2	0	FALSE	69.734	39	12	79	12	396	45.8	9.51	93.34	12	0	0.986	1.874	1.616	0.952275	0.667906	0.829929	43.25	53.7	56.71	4.0839e+06	4.33556e+06	2.78571e+06	12.48	24.11	30.03	High	High	High	High	High	High	High	High	High	High	High	High	1
High	Master Protein	Q14739	Delta(14)-sterol reductase LBR OS=Homo sapiens OX=9606 GN=LBR PE=1 SV=2	0	FALSE	69.712	22	14	88	14	615	70.7	9.36	107.46	14	0	0.847	1.457	1.169	0.655301	0.877352	0.282416	43.14	44.93	42.39	1.01721e+07	8.29889e+06	7.29842e+06	16.74	17.95	33.97	High	High	High	High	High	High	High	High	High	High	High	High	1
High	Master Protein	P52789	Hexokinase-2 OS=Homo sapiens OX=9606 GN=HK2 PE=1 SV=2	0	FALSE	69.683	21	17	78	14	917	102.3	6.05	62.98	17	0	0.939	1.554	1.452	0.993501	0.993346	0.996389	35.89	47.77	48.72	2.04184e+06	2.02431e+06	1.464e+06	16.7	19.42	36.6	High	High	High	High	High	High	High	High	High	High	High	High	1
High	Master Protein	P30405	Peptidyl-prolyl cis-trans isomerase F, mitochondrial OS=Homo sapiens OX=9606 GN=PPIF PE=1 SV=1	0	FALSE	69.646	64	12	96	10	207	22	9.38	137.19	12	1	0.903	1.388	1.266	0.905569	0.724505	0.615932	45.73	41.94	57.15	8.27823e+06	8.45434e+06	5.58272e+06	7.39	19.33	26.78	High	High	High	High	High	High	High	High	High	High	High	High	1
High	Master Protein	Q9H078	Caseinolytic peptidase B protein homolog OS=Homo sapiens OX=9606 GN=CLPB PE=1 SV=1	0	FALSE	69.583	31	18	69	18	707	78.7	9.01	69.92	18	0	0.954	1.552	1.395	0.989016	0.97743	0.944112	50.49	39.91	46.73	3.91376e+06	3.53338e+06	2.45966e+06	15.13	15.53	46.69	High	High	High	High	High	High	High	High	High	High	High	High	1
High	Master Protein	P51648	Aldehyde dehydrogenase family 3 member A2 OS=Homo sapiens OX=9606 GN=ALDH3A2 PE=1 SV=1	0	FALSE	69.573	30	11	80	11	485	54.8	7.88	106.4	11	0	0.816	1.82	1.434	0.577207	0.721352	0.994485	31.3	42.5	45.59	2.92721e+06	2.51341e+06	1.52529e+06	14.37	15.54	58.89	High	High	High	High	High	High	High	High	High	High	High	High	1
High	Master Protein	Q9NTI5	Sister chromatid cohesion protein PDS5 homolog B OS=Homo sapiens OX=9606 GN=PDS5B PE=1 SV=1	0	FALSE	69.455	16	19	69	16	1447	164.6	8.47	16.34	19	0	0.867	1.567	1.332	0.874475	0.989552	0.905797	39.02	38.81	41.42	1.79771e+06	1.52244e+06	877455	11.72	17.92	54.92	High	High	High	High	High	High	High	High	High	High	High	Peak Found	1
High	Master Protein	O15226	NF-kappa-B-repressing factor OS=Homo sapiens OX=9606 GN=NKRF PE=1 SV=2	0	FALSE	69.178	26	17	72	17	690	77.6	8.79	101.14	17	0	0.891	1.387	1.318	0.905698	0.734099	0.80941	41.32	38.39	47.43	3.97257e+06	3.85019e+06	2.88413e+06	15.62	23.83	41.34	High	High	High	High	High	High	High	High	High	High	High	High	1
High	Master Protein	P25789	Proteasome subunit alpha type-4 OS=Homo sapiens OX=9606 GN=PSMA4 PE=1 SV=1	0	FALSE	69.053	63	14	86	14	261	29.5	7.72	137.94	14	0	0.972	1.373	1.444	0.979038	0.681504	0.963348	47.48	56.03	53.09	2.50434e+07	2.33347e+07	1.87873e+07	7.46	14.48	26.99	High	High	High	High	High	High	High	High	High	High	High	High	1
High	Master Protein	Q9P035	Very-long-chain (3R)-3-hydroxyacyl-CoA dehydratase 3 OS=Homo sapiens OX=9606 GN=HACD3 PE=1 SV=2	0	FALSE	69.051	30	12	81	12	362	43.1	8.94	128.94	12	0	0.876	1.731	1.523	0.871117	0.906855	0.961787	46.83	42.83	55.75	5.04921e+06	4.27282e+06	2.91461e+06	16.7	21.48	44.48	High	High	High	High	High	High	High	High	High	High	High	High	1	Acetyl [N-Term]
High	Master Protein	O75396	Vesicle-trafficking protein SEC22b OS=Homo sapiens OX=9606 GN=SEC22B PE=1 SV=4	0	FALSE	69.025	53	12	71	12	215	24.6	6.92	120.59	12	0	0.883	1.479	1.276	0.883565	0.908559	0.710649	55.4	42.81	48.27	4.77552e+06	4.21938e+06	2.11536e+06	11.17	20.99	51.3	High	High	High	High	High	High	High	High	High	High	High	High	1	Met-loss [N-Term]
High	Master Protein	Q00688	Peptidyl-prolyl cis-trans isomerase FKBP3 OS=Homo sapiens OX=9606 GN=FKBP3 PE=1 SV=1	0	FALSE	69.007	46	12	69	12	224	25.2	9.28	120.23	12	0	1.058	1.717	1.461	0.723618	0.918808	0.992635	45.76	44.56	51.56	6.03327e+06	5.96276e+06	3.11493e+06	13.61	23.13	55.91	High	High	High	High	High	High	High	High	High	High	High	High	1	Met-loss+Acetyl [N-Term]
High	Master Protein	Q53H12	Acylglycerol kinase, mitochondrial OS=Homo sapiens OX=9606 GN=AGK PE=1 SV=2	0	FALSE	68.973	32	11	81	11	422	47.1	8.09	97.26	11	0	0.865	1.866	1.607	0.826479	0.667906	0.83799	50.26	52.24	49.02	3.72515e+06	2.98942e+06	1.49299e+06	12.3	33.31	69.88	High	High	High	High	High	High	High	High	High	High	High	High	1
High	Master Protein	Q5JTZ9	Alanine--tRNA ligase, mitochondrial OS=Homo sapiens OX=9606 GN=AARS2 PE=1 SV=1	0	FALSE	68.889	23	18	77	18	985	107.3	6.27	57.28	18	0	0.967	1.35	1.302	0.978258	0.793291	0.819073	33.59	32.71	39.73	1.86843e+06	2.02519e+06	1.19631e+06	15.6	20.42	42.55	High	High	High	High	High	High	High	High	High	High	High	High	1
High	Master Protein	Q6YN16	Hydroxysteroid dehydrogenase-like protein 2 OS=Homo sapiens OX=9606 GN=HSDL2 PE=1 SV=1	0	FALSE	68.888	42	12	59	12	418	45.4	7.99	111.4	12	0	1.009	1.416	1.378	0.885896	0.845139	0.938077	36.03	29.99	34.47	3.10981e+06	3.13847e+06	2.05074e+06	10.29	7.72	31.21	High	High	High	High	High	High	High	High	High	High	High	High	1
High	Master Protein	Q13642	Four and a half LIM domains protein 1 OS=Homo sapiens OX=9606 GN=FHL1 PE=1 SV=4	0	FALSE	68.853	43	13	78	13	323	36.2	8.97	152.55	13	0	0.875	1.503	1.28	0.87127	0.927744	0.701846	61.23	51.11	52.51	5.57813e+06	4.58936e+06	3.38057e+06	16.6	17.77	36.4	High	High	High	High	High	High	High	High	High	High	High	High	1	Met-loss+Acetyl [N-Term]
High	Master Protein	Q9UBU9	Nuclear RNA export factor 1 OS=Homo sapiens OX=9606 GN=NXF1 PE=1 SV=1	0	FALSE	68.703	35	15	66	15	619	70.1	8.51	68.63	15	0	0.821	1.836	1.611	0.705527	0.714829	0.765335	64.81	61.95	74.97	1.8999e+06	1.34564e+06	1.07283e+06	14.9	34.48	55.02	High	High	High	High	High	High	High	High	High	High	High	High	1
High	Master Protein	Q06210	Glutamine--fructose-6-phosphate aminotransferase [isomerizing] 1 OS=Homo sapiens OX=9606 GN=GFPT1 PE=1 SV=3	0	FALSE	68.592	26	14	60	14	699	78.8	7.11	87.06	14	0	0.863	1.463	1.251	0.797938	0.91978	0.732005	34.58	37.76	38.28	2.56519e+06	2.22843e+06	1.51563e+06	19.14	19.78	65.49	High	High	High	High	High	High	High	High	High	High	High	High	1
High	Master Protein	Q96CS3	FAS-associated factor 2 OS=Homo sapiens OX=9606 GN=FAF2 PE=1 SV=2	0	FALSE	68.511	40	11	62	11	445	52.6	5.62	60.25	11	0	0.9	1.758	1.443	0.92121	0.844864	0.999902	46.82	59.68	60.98	2.66948e+06	2.17411e+06	970204	19.01	24.79	53.13	High	High	High	High	High	High	High	High	High	High	High	High	1
High	Master Protein	Q9Y5A9	YTH domain-containing family protein 2 OS=Homo sapiens OX=9606 GN=YTHDF2 PE=1 SV=2	0	FALSE	68.404	22	10	60	7	579	62.3	8.79	102.21	10	3	0.946	1.375	1.32	0.997556	0.729509	0.814514	33.92	37.87	43.65	3.71983e+06	3.63081e+06	2.21055e+06	11.86	25.36	38.16	High	High	High	High	High	High	High	High	High	High	Peak Found	High	1	Met-loss+Acetyl [N-Term]
High	Master Protein	O76003	Glutaredoxin-3 OS=Homo sapiens OX=9606 GN=GLRX3 PE=1 SV=2	0	FALSE	68.393	38	14	60	14	335	37.4	5.39	54.36	14	0	0.779	1.858	1.418	0.309879	0.648576	0.980499	42.75	53.94	44.24	3.0764e+06	2.6692e+06	1.50924e+06	11.58	25.44	48.75	High	High	High	High	High	High	High	High	High	High	High	High	1
High	Master Protein	P49959	Double-strand break repair protein MRE11 OS=Homo sapiens OX=9606 GN=MRE11 PE=1 SV=3	0	FALSE	68.389	30	15	65	15	708	80.5	5.9	60.54	15	0	0.964	1.734	1.707	0.984098	0.8708	0.588977	48.68	45.6	55.74	2.07466e+06	2.25199e+06	582115	14.23	18.55	64.35	High	High	High	High	High	High	High	High	High	High	High	High	1	Met-loss+Acetyl [N-Term]
High	Master Protein	Q9UKX7	Nuclear pore complex protein Nup50 OS=Homo sapiens OX=9606 GN=NUP50 PE=1 SV=2	0	FALSE	68.279	41	13	57	13	468	50.1	7.06	66.76	13	0	1.073	1.574	1.466	0.628027	0.998405	0.984089	48.15	51.15	42.01	2.32392e+06	2.33559e+06	1.43466e+06	6.8	11.87	47.87	High	High	High	High	High	High	High	High	High	High	High	High	1
High	Master Protein	Q99848	Probable rRNA-processing protein EBP2 OS=Homo sapiens OX=9606 GN=EBNA1BP2 PE=1 SV=2	0	FALSE	68.194	42	11	79	11	306	34.8	10.1	123.45	11	0	1.001	1.398	1.466	0.903657	0.751567	0.99797	43.96	31.35	48.25	4.7011e+06	4.52755e+06	2.96677e+06	10.29	21.49	36.96	High	High	High	High	High	High	High	High	High	High	High	High	1
High	Master Protein	Q15061	WD repeat-containing protein 43 OS=Homo sapiens OX=9606 GN=WDR43 PE=1 SV=3	0	FALSE	68.174	32	13	45	13	677	74.8	5.57	79.52	13	0	0.983	1.532	1.38	0.952594	0.967328	0.942588	43.74	52.11	58.48	3.66615e+06	3.48167e+06	1.73489e+06	13.69	13.35	33.13	High	High	High	High	High	High	High	High	High	High	High	High	1	Met-loss+Acetyl [N-Term]
High	Master Protein	P50570	Dynamin-2 OS=Homo sapiens OX=9606 GN=DNM2 PE=1 SV=2	0	FALSE	68.095	20	15	90	8	870	98	7.44	72.85	15	7	0.845	1.572	1.256	0.746927	0.998405	0.740542	33.62	36.15	39.18	2.66911e+06	2.75516e+06	2.05159e+06	19.82	23.86	37.86	High	High	High	High	High	High	High	High	High	High	High	High	1
High	Master Protein	P0DJD0	RANBP2-like and GRIP domain-containing protein 1 OS=Homo sapiens OX=9606 GN=RGPD1 PE=2 SV=1	0	FALSE	68.061	10	14	69	1	1748	196.5	6.14	85.77	14	0																Not Found	High	Not Found	Not Found	Not Found	Not Found	Not Found	Not Found	Not Found	Not Found	Not Found	Not Found	1
High	Master Protein	Q16836	Hydroxyacyl-coenzyme A dehydrogenase, mitochondrial OS=Homo sapiens OX=9606 GN=HADH PE=1 SV=3	0	FALSE	68.007	41	10	85	10	314	34.3	8.85	92.7	10	0	1.06	1.356	1.406	0.717414	0.631527	0.921196	34.96	42.4	43.93	7.05015e+06	7.20229e+06	4.53076e+06	8.49	15.41	30.23	High	High	High	High	High	High	High	High	High	High	High	High	1
High	Master Protein	Q9BY77	Polymerase delta-interacting protein 3 OS=Homo sapiens OX=9606 GN=POLDIP3 PE=1 SV=2	0	FALSE	67.89	49	14	71	14	421	46.1	9.99	73	14	0	1.016	1.611	1.667	0.872583	0.980644	0.715139	33.72	45.01	41.82	2.19335e+06	2.49803e+06	1.26517e+06	15.54	14.67	44.42	High	High	High	High	High	High	High	High	High	High	High	High	1	Met-loss+Acetyl [N-Term]
High	Master Protein	P48739	Phosphatidylinositol transfer protein beta isoform OS=Homo sapiens OX=9606 GN=PITPNB PE=1 SV=2	0	FALSE	67.848	71	14	54	11	271	31.5	6.87	72.69	14	3	0.909	1.551	1.506	0.958006	0.987297	0.963529	38.86	44.5	44.22	3.31278e+06	3.2968e+06	1.75259e+06	4.66	24.32	55.81	High	High	High	High	High	High	High	High	High	High	High	High	1
High	Master Protein	Q13547	Histone deacetylase 1 OS=Homo sapiens OX=9606 GN=HDAC1 PE=1 SV=1	0	FALSE	67.814	33	13	76	7	482	55.1	5.48	96.88	13	0	0.858	2.186	1.556	0.724387	0.0966322	0.958464	48.59	72.02	74.1	1.12276e+07	6.20633e+06	5.25871e+06	21.82	42.46	38.38	High	High	High	High	High	High	High	High	High	Peak Found	High	Peak Found	1
High	Master Protein	P36542	ATP synthase subunit gamma, mitochondrial OS=Homo sapiens OX=9606 GN=ATP5F1C PE=1 SV=1	0	FALSE	67.781	35	12	82	12	298	33	9.22	157.33	12	0	0.793	1.709	1.267	0.265601	0.918808	0.621587	70.4	59.09	94.79	9.55301e+06	7.34797e+06	5.72785e+06	22.97	24.11	39.2	High	High	High	High	High	High	High	High	High	High	High	High	1
High	Master Protein	Q9UMR2	ATP-dependent RNA helicase DDX19B OS=Homo sapiens OX=9606 GN=DDX19B PE=1 SV=1	0	FALSE	67.78	31	11	25	2	479	53.9	6.3	20.73	11	0	100		100	3.1559e-16		2.91724e-16					129576					Not Found	Not Found	Not Found	Not Found	High	Not Found	High	High	Not Found	Not Found	Not Found	Not Found	1	Met-loss+Acetyl [N-Term]
High	Master Protein	Q9NUJ1	Palmitoyl-protein thioesterase ABHD10, mitochondrial OS=Homo sapiens OX=9606 GN=ABHD10 PE=1 SV=1	0	FALSE	67.752	43	9	62	9	306	33.9	8.57	95.47	9	0	1.044	2.168	2.139	0.794415	0.156756	0.0179224	47.41	82.05	80.92	2.31099e+06	2.09132e+06	759236	11.24	21.06	73.68	High	High	High	High	High	High	High	High	High	High	High	High	1
High	Master Protein	P43490	Nicotinamide phosphoribosyltransferase OS=Homo sapiens OX=9606 GN=NAMPT PE=1 SV=1	0	FALSE	67.715	40	17	82	17	491	55.5	7.15	88.13	17	0	0.928	1.602	1.385	0.981371	0.998405	0.922907	43.79	50.3	54.93	4.74797e+06	4.23665e+06	2.7648e+06	9.9	20.13	57.63	High	High	High	High	High	High	High	High	High	High	High	High	1
High	Master Protein	O14950	Myosin regulatory light chain 12B OS=Homo sapiens OX=9606 GN=MYL12B PE=1 SV=2	0	FALSE	67.69	62	8	60	8	172	19.8	4.84	88.7	8	0	0.77	3.003	1.979	0.254045	1.96634e-05	0.17186	58.88	72.76	76.64	4.61129e+06	2.94357e+06	1.54959e+06	11.92	34.24	44.52	High	High	High	High	High	High	High	High	High	High	High	High	1
High	Master Protein	P28482	Mitogen-activated protein kinase 1 OS=Homo sapiens OX=9606 GN=MAPK1 PE=1 SV=3	0	FALSE	67.67	40	12	91	7	360	41.4	6.98	159.11	12	5	1.049	1.374	1.445	0.753038	0.688652	0.981293	29.62	40.63	38.3	4.25945e+06	4.5919e+06	3.1201e+06	15.09	14.01	50.26	High	High	High	High	High	High	High	High	High	High	High	High	1	Met-loss+Acetyl [N-Term]
High	Master Protein	O43432	Eukaryotic translation initiation factor 4 gamma 3 OS=Homo sapiens OX=9606 GN=EIF4G3 PE=1 SV=2	0	FALSE	67.583	12	15	64	9	1585	176.5	5.38	80.57	15	0	1.021	1.279	1.295	0.898506	0.666761	0.825377	44.58	41.66	41.29	1.51585e+06	1.57927e+06	1.08482e+06	15.92	11.47	24.06	High	High	High	High	High	High	High	High	High	High	Peak Found	Peak Found	1
High	Master Protein	Q9Y2U8	Inner nuclear membrane protein Man1 OS=Homo sapiens OX=9606 GN=LEMD3 PE=1 SV=2	0	FALSE	67.549	21	13	52	13	911	99.9	7.55	47.28	13	0	0.948	1.736	1.367	0.994402	0.841451	0.963529	36.59	46.41	40.36	1.16862e+06	1.05754e+06	615825	15.14	15.16	31.29	High	High	High	High	High	High	High	High	High	High	High	High	1	Met-loss+Acetyl [N-Term]
High	Master Protein	O43290	U4/U6.U5 tri-snRNP-associated protein 1 OS=Homo sapiens OX=9606 GN=SART1 PE=1 SV=1	0	FALSE	67.501	21	12	44	12	800	90.2	6.13	32.9	12	0	0.966	1.394	1.064	0.981371	0.90516	0.177071	56.07	45.82	47.91	1.1287e+06	1.19568e+06	762007	13.76	18.66	34.86	High	High	High	High	High	High	High	High	High	High	High	High	1
High	Master Protein	Q9P2I0	Cleavage and polyadenylation specificity factor subunit 2 OS=Homo sapiens OX=9606 GN=CPSF2 PE=1 SV=2	0	FALSE	67.47	26	15	62	15	782	88.4	5.11	39.72	15	0	0.967	1.732	1.751	0.981371	0.87955	0.53202	40.15	52.19	58.53	2.22506e+06	2.17398e+06	823338	11.3	12.81	77.68	High	High	High	High	High	High	High	High	High	High	Peak Found	High	1
High	Master Protein	O94901	SUN domain-containing protein 1 OS=Homo sapiens OX=9606 GN=SUN1 PE=1 SV=3	0	FALSE	67.431	21	12	43	12	812	90	7.08	34.05	12	0	0.938	1.523	1.491	0.988963	0.989552	0.950323	39.05	34.93	37.74	1.47476e+06	1.12598e+06	697571	16.31	12.14	43.54	High	High	High	High	High	High	High	High	High	High	High	High	1
High	Master Protein	Q9BQ67	Glutamate-rich WD repeat-containing protein 1 OS=Homo sapiens OX=9606 GN=GRWD1 PE=1 SV=1	0	FALSE	67.285	42	12	62	12	446	49.4	4.92	71.76	12	0	0.82	1.663	1.435	0.589829	0.940682	0.996389	52.22	42.41	51.29	3.14121e+06	2.58759e+06	1.28217e+06	9.32	18.17	46.62	High	High	High	High	High	High	High	High	High	High	High	High	1
High	Master Protein	P49006	MARCKS-related protein OS=Homo sapiens OX=9606 GN=MARCKSL1 PE=1 SV=2	0	FALSE	67.274	78	8	64	8	195	19.5	4.67	64.19	8	0	0.949	1.346	1.228	0.997234	0.599773	0.488587	27.77	39.09	37.61	9.18435e+06	9.07384e+06	6.42999e+06	13.34	17.75	25.67	High	High	High	High	High	High	High	High	High	High	High	High	1
High	Master Protein	Q6P2E9	Enhancer of mRNA-decapping protein 4 OS=Homo sapiens OX=9606 GN=EDC4 PE=1 SV=1	0	FALSE	67.237	16	14	63	14	1401	151.6	5.86	28.35	14	0	1.058	1.564	1.617	0.803298	0.980644	0.754659	46.79	41.54	55.54	1.21885e+06	1.71743e+06	481197	6.75	34.29	29.22	High	High	High	High	High	High	High	High	High	High	High	High	1
High	Master Protein	Q16630	Cleavage and polyadenylation specificity factor subunit 6 OS=Homo sapiens OX=9606 GN=CPSF6 PE=1 SV=2	0	FALSE	67.235	20	11	84	11	551	59.2	7.15	107.58	11	0	0.953	1.553	1.503	0.991333	0.97778	0.975406	32.42	37.8	39.28	3.99679e+06	4.23546e+06	2.40707e+06	14.27	13.71	38.58	High	High	High	High	High	High	High	High	High	High	High	High	1
High	Master Protein	P62280	40S ribosomal protein S11 OS=Homo sapiens OX=9606 GN=RPS11 PE=1 SV=3	0	FALSE	67.153	63	13	139	13	158	18.4	10.3	232.79	13	0	0.944	1.389	1.286	0.989576	0.728055	0.676789	38.07	36.79	43.48	3.52479e+07	3.32565e+07	2.56569e+07	11.82	12.56	23.84	High	High	High	High	High	High	High	High	High	High	High	High	1	Met-loss+Acetyl [N-Term]
High	Master Protein	Q9BZE1	39S ribosomal protein L37, mitochondrial OS=Homo sapiens OX=9606 GN=MRPL37 PE=1 SV=2	0	FALSE	67.03	34	12	63	12	423	48.1	8.59	72.65	12	0	0.943	1.572	1.446	0.999479	0.998405	0.984089	44.92	42.36	44.1	2.28284e+06	5.61166e+06	1.2044e+06	13.35	39.02	42.31	High	High	High	High	High	High	High	High	High	High	High	High	1
High	Master Protein	Q9H845	Complex I assembly factor ACAD9, mitochondrial OS=Homo sapiens OX=9606 GN=ACAD9 PE=1 SV=1	0	FALSE	66.958	28	15	71	15	621	68.7	7.96	77.98	15	0	0.819	1.434	1.212	0.565986	0.853429	0.585449	43.57	36.16	55.82	3.53591e+06	2.59578e+06	2.42093e+06	16.09	20.45	19.95	High	High	High	High	High	High	High	High	High	High	High	High	1
High	Master Protein	P78417	Glutathione S-transferase omega-1 OS=Homo sapiens OX=9606 GN=GSTO1 PE=1 SV=2	0	FALSE	66.858	46	12	96	12	241	27.5	6.6	93.57	12	0	0.948	1.589	1.428	0.99498	0.998405	0.94719	33.14	47	43.39	8.25319e+06	8.32263e+06	5.17237e+06	15.68	12.86	37.23	High	High	High	High	High	High	High	High	High	High	High	High	1
High	Master Protein	P56182	Ribosomal RNA processing protein 1 homolog A OS=Homo sapiens OX=9606 GN=RRP1 PE=1 SV=1	0	FALSE	66.738	30	14	56	14	461	52.8	9.33	72.35	14	0	0.954	1.857	1.542	0.987526	0.705003	0.926784	49.38	46.29	54.58	3.63552e+06	3.22663e+06	1.65759e+06	18.44	31.1	34.07	High	High	High	High	High	High	High	High	High	High	High	High	1
High	Master Protein	Q9BT78	COP9 signalosome complex subunit 4 OS=Homo sapiens OX=9606 GN=COPS4 PE=1 SV=1	0	FALSE	66.689	40	12	75	12	406	46.2	5.83	87.2	12	0	1.015	1.335	1.385	0.887383	0.768752	0.958464	39.83	29.32	42.56	1.8763e+06	1.92383e+06	1.18212e+06	10.76	16.75	34.85	High	High	High	High	High	High	High	High	High	High	High	High	1
High	Master Protein	P28370	Probable global transcription activator SNF2L1 OS=Homo sapiens OX=9606 GN=SMARCA1 PE=1 SV=2	0	FALSE	66.632	16	18	96	6	1054	122.5	8.09	86.79	18	0	0.928	1.307	1.108	0.979846	0.854627	0.549239	35.18	27.46	55.98	457136	354670	320132	11.64	27.82	39.66	High	High	High	High	High	High	High	High	High	High	High	Peak Found	1
High	Master Protein	P37268	Squalene synthase OS=Homo sapiens OX=9606 GN=FDFT1 PE=1 SV=1	0	FALSE	66.561	37	13	68	13	417	48.1	6.54	79.94	13	0	0.797	1.987	1.48	0.4215	0.465479	0.975363	37.15	75.82	66.56	2.38999e+06	1.85649e+06	1.16843e+06	11.72	22.29	30.89	High	High	High	High	High	High	High	High	High	High	High	High	1
High	Master Protein	Q14651	Plastin-1 OS=Homo sapiens OX=9606 GN=PLS1 PE=1 SV=2	0	FALSE	66.537	18	9	80	4	629	70.2	5.41	123.82	9	0	0.948	1.641	1.525	0.990887	0.925488	0.934812	37.37	39.72	44.82	690766	557824	278167	29.11	23.96	70.25	High	High	High	High	High	High	High	High	High	High	High	High	1
High	Master Protein	P50402	Emerin OS=Homo sapiens OX=9606 GN=EMD PE=1 SV=1	0	FALSE	66.535	60	11	63	11	254	29	5.5	106.31	11	0	0.941	1.861	1.63	0.994402	0.666197	0.814514	39.39	55.82	51.64	6.00082e+06	5.91407e+06	2.95531e+06	22.58	15.25	29.43	High	High	High	High	High	High	High	High	High	High	High	High	1	Acetyl [N-Term]
High	Master Protein	O14828	Secretory carrier-associated membrane protein 3 OS=Homo sapiens OX=9606 GN=SCAMP3 PE=1 SV=3	0	FALSE	66.532	32	8	65	8	347	38.3	7.64	106.81	8	0	1.079	1.534	1.468	0.669055	0.989552	0.985433	38.38	46.97	48.8	2.08098e+06	2.25877e+06	1.05323e+06	11.82	18.41	67.2	High	High	High	High	High	High	High	High	High	High	High	High	1
High	Master Protein	P84090	Enhancer of rudimentary homolog OS=Homo sapiens OX=9606 GN=ERH PE=1 SV=1	0	FALSE	66.482	88	8	110	8	104	12.3	5.92	198.43	8	0	1.086	1.668	1.542	0.565986	0.953718	0.970294	53.47	54.13	63.99	1.82683e+07	2.28844e+07	1.29245e+07	10.3	20.56	45.49	High	High	High	High	High	High	High	High	High	High	High	High	1	Met-loss+Acetyl [N-Term]
High	Master Protein	Q9BTE3	Mini-chromosome maintenance complex-binding protein OS=Homo sapiens OX=9606 GN=MCMBP PE=1 SV=2	0	FALSE	66.46	30	15	50	15	642	72.9	5.87	45.72	15	0	1.141	1.385	1.604	0.437134	0.892362	0.814514	33.07	47.1	45.64	1.46635e+06	2.28088e+06	816082	8.48	35.09	58.84	High	High	High	High	High	High	High	High	High	High	High	High	1
High	Master Protein	Q9Y678	Coatomer subunit gamma-1 OS=Homo sapiens OX=9606 GN=COPG1 PE=1 SV=1	0	FALSE	66.286	24	15	60	12	874	97.7	5.47	34.33	15	3	0.902	1.404	1.393	0.952594	0.884526	0.964091	47.14	52	53.92	1.86756e+06	2.07326e+06	1.27437e+06	18.31	13.06	28.07	High	High	High	High	High	High	High	High	High	High	High	High	1
High	Master Protein	P62495	Eukaryotic peptide chain release factor subunit 1 OS=Homo sapiens OX=9606 GN=ETF1 PE=1 SV=3	0	FALSE	66.24	29	11	83	11	437	49	5.71	114.42	11	0	0.696	1.899	1.341	0.0194151	0.607454	0.909009	52.96	55.13	47.69	3.6132e+06	2.76185e+06	1.87022e+06	13.8	26.73	41.12	High	High	High	High	High	High	High	High	High	High	High	High	1	Met-loss+Acetyl [N-Term]
High	Master Protein	P98175	RNA-binding protein 10 OS=Homo sapiens OX=9606 GN=RBM10 PE=1 SV=3	0	FALSE	66.211	17	10	40	10	930	103.5	5.97	47.58	10	0	0.924	1.587	1.469	0.987526	0.965978	0.963529	46.74	57.66	55.33	995413	812377	725686	11.96	28.05	42.81	High	High	High	High	High	High	High	High	High	High	High	High	1
High	Master Protein	Q96EY7	Pentatricopeptide repeat domain-containing protein 3, mitochondrial OS=Homo sapiens OX=9606 GN=PTCD3 PE=1 SV=3	0	FALSE	66.061	29	15	65	14	689	78.5	6.42	35.92	15	0	0.961	1.491	1.456	0.981371	0.953718	0.994735	43.69	48.35	49.2	2.26273e+06	2.65377e+06	1.33655e+06	6.76	15.58	52.69	High	High	High	High	High	High	High	High	High	High	High	High	1
High	Master Protein	Q92688	Acidic leucine-rich nuclear phosphoprotein 32 family member B OS=Homo sapiens OX=9606 GN=ANP32B PE=1 SV=1	0	FALSE	66.021	34	11	107	5	251	28.8	4.06	165.76	11	0	1.145	1.246	1.382	0.295502	0.274751	0.916955	46.23	28.14	36.55	4.63291e+06	4.89307e+06	3.43513e+06	9.26	14.33	19.62	High	High	High	High	High	High	High	High	High	High	High	High	1
High	Master Protein	O75400	Pre-mRNA-processing factor 40 homolog A OS=Homo sapiens OX=9606 GN=PRPF40A PE=1 SV=2	0	FALSE	65.956	18	16	93	16	957	108.7	7.56	76.81	16	0	1.027	1.498	1.546	0.836623	0.925488	0.938077	48.39	50.22	52.43	3.91449e+06	4.14605e+06	2.11063e+06	10.1	16.71	34.07	High	High	High	High	High	High	High	High	High	High	High	High	1
High	Master Protein	O94973	AP-2 complex subunit alpha-2 OS=Homo sapiens OX=9606 GN=AP2A2 PE=1 SV=2	0	FALSE	65.933	18	13	59	6	939	103.9	6.96	54.9	13	0	0.789	1.239	1.171	0.611052	0.66154	0.70898	43.27	24.36	25.19	702362	345067	482225	18.39	65.45	36.18	High	High	High	High	High	High	High	High	High	High	High	Peak Found	1
High	Master Protein	O75153	Clustered mitochondria protein homolog OS=Homo sapiens OX=9606 GN=CLUH PE=1 SV=2	0	FALSE	65.883	15	15	63	15	1309	146.6	6.13	24.24	15	0	1.058	1.589	1.586	0.770434	0.980644	0.81966	41.52	38.99	46.95	1.59877e+06	1.89877e+06	915783	14.31	15.58	68.13	High	High	High	High	High	High	High	High	High	High	High	High	1
High	Master Protein	P21964	Catechol O-methyltransferase OS=Homo sapiens OX=9606 GN=COMT PE=1 SV=2	0	FALSE	65.866	44	12	42	12	271	30	5.47	43.87	12	0	0.852	2.53	2.343	0.800194	0.0111153	0.00278767	52.27	65.61	77.96	1.46785e+06	1.36486e+06	402212	23.99	21.71	53.73	High	High	High	High	High	High	High	High	High	High	High	High	1
High	Master Protein	Q8TDD1	ATP-dependent RNA helicase DDX54 OS=Homo sapiens OX=9606 GN=DDX54 PE=1 SV=2	0	FALSE	65.756	22	15	71	15	881	98.5	10.02	77.24	15	0	0.929	1.637	1.415	0.981371	0.963204	0.980301	38.95	39.11	47.59	3.3265e+06	3.2193e+06	1.73592e+06	16.56	20.79	32.59	High	High	High	High	High	High	High	High	High	High	High	High	1
High	Master Protein	Q969G3	SWI/SNF-related matrix-associated actin-dependent regulator of chromatin subfamily E member 1 OS=Homo sapiens OX=9606 GN=SMARCE1 PE=1 SV=2	0	FALSE	65.741	36	9	50	9	411	46.6	4.88	98.25	9	0	0.869	2.295	1.678	0.840572	0.0434921	0.750562	41.5	61.56	66.8	5.37323e+06	5.38152e+06	3.92556e+06	14.8	29.67	51.32	High	High	High	High	High	High	High	High	High	High	Peak Found	High	1
High	Master Protein	Q13526	Peptidyl-prolyl cis-trans isomerase NIMA-interacting 1 OS=Homo sapiens OX=9606 GN=PIN1 PE=1 SV=1	0	FALSE	65.624	73	8	64	8	163	18.2	8.82	100.62	8	0	1.091	1.835	2.064	0.556804	0.720237	0.0490382	66.64	58.25	69.5	2.16807e+06	2.45396e+06	612546	7.15	26.95	85.63	High	High	High	High	High	High	High	High	High	High	High	High	1	Met-loss+Acetyl [N-Term]
High	Master Protein	P61160	Actin-related protein 2 OS=Homo sapiens OX=9606 GN=ACTR2 PE=1 SV=1	0	FALSE	65.588	29	9	61	9	394	44.7	6.74	134.24	9	0	0.877	1.751	1.314	0.865204	0.842374	0.83799	42.36	64.82	57.54	3.15364e+06	2.87524e+06	1.36279e+06	10.28	16.7	74.69	High	High	High	High	High	High	High	High	High	High	High	Peak Found	1
High	Master Protein	Q9NTZ6	RNA-binding protein 12 OS=Homo sapiens OX=9606 GN=RBM12 PE=1 SV=1	0	FALSE	65.579	19	15	67	15	932	97.3	8.63	68.05	15	0	1.026	1.696	1.554	0.833829	0.912405	0.896088	52.04	54.83	51.06	2.58406e+06	2.46413e+06	1.13801e+06	24.27	19.76	45.21	High	High	High	High	High	High	High	High	High	High	High	High	1
High	Master Protein	Q5SRE5	Nucleoporin NUP188 OS=Homo sapiens OX=9606 GN=NUP188 PE=1 SV=1	0	FALSE	65.473	11	14	52	14	1749	195.9	6.73	21.4	14	0	0.914	1.492	1.279	0.977626	0.980644	0.851511	36.23	45.51	50.33	1.10333e+06	962650	677925	11.64	22.94	59.76	High	High	High	High	High	High	High	High	High	High	High	Peak Found	1
High	Master Protein	Q13243	Serine/arginine-rich splicing factor 5 OS=Homo sapiens OX=9606 GN=SRSF5 PE=1 SV=1	0	FALSE	65.448	29	8	49	7	272	31.2	11.59	81.9	8	0	0.943	3.975	2.262	0.999894	4.01507e-11	0.0113173	65.15	110.55	117.26	2.62724e+06	2.71768e+06	1.48326e+06	14.37	23.7	67.36	High	High	High	High	High	High	High	High	High	High	Peak Found	High	1
High	Master Protein	P62269	40S ribosomal protein S18 OS=Homo sapiens OX=9606 GN=RPS18 PE=1 SV=3	0	FALSE	65.402	58	12	127	12	152	17.7	10.99	226.11	12	0	1.156	1.266	1.444	0.230838	0.346541	0.963529	35.58	41.62	47.7	2.71266e+07	2.92287e+07	1.98778e+07	10.22	17.92	24.46	High	High	High	High	High	High	High	High	High	High	High	High	1	Met-loss+Acetyl [N-Term]
High	Master Protein	P62318	Small nuclear ribonucleoprotein Sm D3 OS=Homo sapiens OX=9606 GN=SNRPD3 PE=1 SV=1	0	FALSE	65.331	56	6	75	6	126	13.9	10.32	136.74	6	0	0.976	1.562	1.636	0.97484	0.980644	0.85405	34.29	37.32	43.89	1.31001e+07	1.42168e+07	6.72149e+06	8.77	7.99	63.32	High	High	High	High	High	High	High	High	High	High	High	High	1	Met-loss+Acetyl [N-Term]
High	Master Protein	O75934	Pre-mRNA-splicing factor SPF27 OS=Homo sapiens OX=9606 GN=BCAS2 PE=1 SV=1	0	FALSE	65.327	74	12	48	12	225	26.1	5.66	67.7	12	0	0.985	1.751	1.59	0.955074	0.854627	0.832923	45.19	61.29	58.56	2.172e+06	2.35647e+06	1.45404e+06	10.43	18.35	44.05	High	High	High	High	High	High	High	High	High	High	High	Peak Found	1	Met-loss+Acetyl [N-Term]
High	Master Protein	P05114	Non-histone chromosomal protein HMG-14 OS=Homo sapiens OX=9606 GN=HMGN1 PE=1 SV=3	0	FALSE	65.269	51	9	53	9	100	10.7	9.6	58.45	9	0	0.58	2.78	1.376	2.13435e-06	0.000485755	0.88259	91.24	83.1	97.47	4.57678e+06	9.08373e+06	900464	49.25	13.03	77.14	High	High	High	High	High	High	High	High	High	High	Peak Found	High	1
High	Master Protein	P20810	Calpastatin OS=Homo sapiens OX=9606 GN=CAST PE=1 SV=4	0	FALSE	65.193	27	10	60	10	708	76.5	5.07	44.6	10	0	1.005	1.605	1.549	0.924216	0.953718	0.880274	32.19	41.1	38.71	1.01521e+06	964481	496750	11.75	20.61	43.48	High	High	High	High	High	High	High	High	High	High	High	High	1
High	Master Protein	P04792	Heat shock protein beta-1 OS=Homo sapiens OX=9606 GN=HSPB1 PE=1 SV=2	0	FALSE	65.154	81	11	59	11	205	22.8	6.4	62.83	11	0	1.167	1.6	1.945	0.209284	0.984696	0.185158	33.5	44.5	59.96	2.9624e+06	3.54065e+06	1.32183e+06	14.3	8.82	49.87	High	High	High	High	High	High	High	High	High	High	High	Peak Found	1
High	Master Protein	P84103	Serine/arginine-rich splicing factor 3 OS=Homo sapiens OX=9606 GN=SRSF3 PE=1 SV=1	0	FALSE	65.108	49	10	114	9	164	19.3	11.65	173.74	10	0	1.177	1.337	1.424	0.152826	0.566803	0.943616	46.42	41.61	61.16	1.99851e+07	2.53434e+07	1.65563e+07	14.09	17.72	27.3	High	High	High	High	High	High	High	High	High	High	High	High	1
High	Master Protein	Q969V3	Nicalin OS=Homo sapiens OX=9606 GN=NCLN PE=1 SV=2	0	FALSE	65.069	22	9	53	9	563	62.9	6.89	87.73	9	0	0.922	1.248	1.161	0.977301	0.60005	0.439406	34.05	51.09	48.68	1.31211e+06	1.47392e+06	927112	20.11	16.68	56.01	High	High	High	High	High	High	High	High	High	High	High	High	1
High	Master Protein	P14678	Small nuclear ribonucleoprotein-associated proteins B and B' OS=Homo sapiens OX=9606 GN=SNRPB PE=1 SV=2	0	FALSE	65.029	29	9	92	9	240	24.6	11.19	138.58	9	0	0.699	1.796	1.354	0.0134394	0.800262	0.820817	41.62	59.64	63.92	8.79944e+06	6.16682e+06	5.2394e+06	20.07	14.9	55.52	High	High	High	High	High	High	High	High	High	High	High	High	1
High	Master Protein	P29692	Elongation factor 1-delta OS=Homo sapiens OX=9606 GN=EEF1D PE=1 SV=5	0	FALSE	64.98	44	10	77	9	281	31.1	5.01	159.58	10	1	1.02	1.322	1.387	0.86756	0.535641	0.892282	24.58	36.79	43.52	1.45772e+07	1.51232e+07	1.10921e+07	9.66	18.4	43.18	High	High	High	High	High	High	High	High	High	High	High	High	1	Met-loss+Acetyl [N-Term]
High	Master Protein	P04080	Cystatin-B OS=Homo sapiens OX=9606 GN=CSTB PE=1 SV=2	0	FALSE	64.963	70	4	63	4	98	11.1	7.56	107.75	4	0	0.999	2.742	2.77	0.91305	0.00032272	8.48955e-06	33.68	83.68	84.57	6.99449e+06	7.14421e+06	2.30463e+06	9.82	11.99	71.52	High	High	High	High	High	High	High	High	High	High	High	High	1	Acetyl [N-Term]
High	Master Protein	P60228	Eukaryotic translation initiation factor 3 subunit E OS=Homo sapiens OX=9606 GN=EIF3E PE=1 SV=1	0	FALSE	64.826	35	14	68	14	445	52.2	6.04	106.73	14	0	0.921	1.413	1.312	0.971988	0.787327	0.745288	40.25	41.44	37.37	7.23185e+06	6.36096e+06	4.44919e+06	16.34	22.14	37.57	High	High	High	High	High	High	High	High	High	High	High	High	1	Met-loss+Acetyl [N-Term]
High	Master Protein	Q8N766	ER membrane protein complex subunit 1 OS=Homo sapiens OX=9606 GN=EMC1 PE=1 SV=1	0	FALSE	64.735	22	14	78	14	993	111.7	7.66	48.57	14	0	0.925	1.508	1.492	0.981371	0.980254	0.965975	45.31	54.36	50.46	1.89334e+06	1.84761e+06	1.12504e+06	10.27	25.65	48.95	High	High	High	High	High	High	High	High	High	High	High	Peak Found	1
High	Master Protein	Q14C86	GTPase-activating protein and VPS9 domain-containing protein 1 OS=Homo sapiens OX=9606 GN=GAPVD1 PE=1 SV=2	0	FALSE	64.605	14	14	57	14	1478	164.9	5.22	63.65	14	0	0.915	1.614	1.442	0.972284	0.989552	0.978804	32.88	42.54	49.14	5.16098e+06	5.11844e+06	3.1803e+06	18.06	15.26	60.78	High	High	High	High	High	High	High	High	High	High	High	High	1
High	Master Protein	P06280	Alpha-galactosidase A OS=Homo sapiens OX=9606 GN=GLA PE=1 SV=1	0	FALSE	64.553	30	11	57	11	429	48.7	5.6	83.84	11	0	1.029	2.341	2.335	0.836623	0.0307192	0.00290717	39.71	59.75	67.76	2.7109e+06	2.76535e+06	1.00127e+06	8.86	20.88	63.36	High	High	High	High	High	High	High	High	High	High	High	High	1
High	Master Protein	P49756	RNA-binding protein 25 OS=Homo sapiens OX=9606 GN=RBM25 PE=1 SV=3	0	FALSE	64.551	19	14	76	14	843	100.1	6.32	98.44	14	0	0.975	1.459	1.356	0.969928	0.878611	0.859287	44.54	46.1	46.02	4.42359e+06	4.53871e+06	3.193e+06	15.51	25.58	11.5	High	High	High	High	High	High	High	High	High	High	High	High	1
High	Master Protein	Q9BVK6	Transmembrane emp24 domain-containing protein 9 OS=Homo sapiens OX=9606 GN=TMED9 PE=1 SV=2	0	FALSE	64.518	36	8	58	6	235	27.3	8.02	99.39	8	3	1.105	1.832	2.81	0.498324	0.704009	6.75451e-06	48.48	96.33	114.04	2.91504e+06	3.18421e+06	2.0417e+06	7.09	32.13	56.86	High	High	High	High	High	High	High	High	High	High	High	High	1
High	Master Protein	Q9Y2Z4	Tyrosine--tRNA ligase, mitochondrial OS=Homo sapiens OX=9606 GN=YARS2 PE=1 SV=2	0	FALSE	64.438	36	14	57	14	477	53.2	8.98	42.79	14	0	1.005	1.956	1.596	0.90106	0.52932	0.824345	46.63	52	66.19	2.25235e+06	2.3529e+06	1.16882e+06	12.43	19.84	58.4	High	High	High	High	High	High	High	High	High	High	High	High	1
High	Master Protein	P28074	Proteasome subunit beta type-5 OS=Homo sapiens OX=9606 GN=PSMB5 PE=1 SV=3	0	FALSE	64.409	36	8	74	8	263	28.5	6.92	148.4	8	0	0.801	1.392	1.12	0.477205	0.762608	0.190004	27.72	33.91	28.55	6.18223e+06	4.52725e+06	3.95725e+06	16.06	17.02	28.68	High	High	High	High	High	High	High	High	High	High	High	High	1
High	Master Protein	P55036	26S proteasome non-ATPase regulatory subunit 4 OS=Homo sapiens OX=9606 GN=PSMD4 PE=1 SV=1	0	FALSE	64.389	35	9	60	9	377	40.7	4.79	115.02	9	0	0.964	1.321	1.353	0.981371	0.55469	0.878318	37.61	45.14	40.74	3.96702e+06	4.05965e+06	2.3568e+06	9.77	16.94	51.92	High	High	High	High	High	High	High	High	High	High	High	High	1	Met-loss [N-Term]
High	Master Protein	P22307	Sterol carrier protein 2 OS=Homo sapiens OX=9606 GN=SCP2 PE=1 SV=2	0	FALSE	64.365	21	13	100	13	547	59	6.89	149.02	13	0	0.99	1.535	1.535	0.946111	0.960287	0.975406	43.81	49.33	39.65	7.70046e+06	8.4935e+06	5.33378e+06	8.42	15.02	50.29	High	High	High	High	High	High	High	High	High	High	High	High	1
High	Master Protein	P46977	Dolichyl-diphosphooligosaccharide--protein glycosyltransferase subunit STT3A OS=Homo sapiens OX=9606 GN=STT3A PE=1 SV=2	0	FALSE	64.319	19	18	110	15	705	80.5	8.07	107.94	18	3	0.732	2.003	1.711	0.0413978	0.363475	0.737735	45.45	64.08	60.37	8.67958e+06	6.96428e+06	4.12229e+06	15.6	20.83	50.87	High	High	High	High	High	High	High	High	High	High	High	High	1
High	Master Protein	P62829	60S ribosomal protein L23 OS=Homo sapiens OX=9606 GN=RPL23 PE=1 SV=1	0	FALSE	64.275	41	6	88	6	140	14.9	10.51	171.49	6	0	1.035	1.295	1.433	0.809494	0.432166	0.951748	40.64	81.3	53.79	1.2033e+07	1.17378e+07	7.53986e+06	12.87	16.42	31.01	High	High	High	High	High	High	High	High	High	High	High	High	1
High	Master Protein	P07686	Beta-hexosaminidase subunit beta OS=Homo sapiens OX=9606 GN=HEXB PE=1 SV=3	0	FALSE	64.24	30	13	51	12	556	63.1	6.76	50.5	13	1	1.061	1.461	1.613	0.711504	0.925595	0.811412	38.23	50.99	51.47	2.22259e+06	2.48199e+06	1.16882e+06	6.59	18.94	50.6	High	High	High	High	High	High	High	High	High	High	High	High	1
High	Master Protein	O00507	Probable ubiquitin carboxyl-terminal hydrolase FAF-Y OS=Homo sapiens OX=9606 GN=USP9Y PE=2 SV=2	0	FALSE	64.072	7	16	64	1	2555	290.9	5.86	57.44	16	0	0.541	1.457	0.756	0.108053	0.989552	0.10362	48.63	29.6	27.66	116606	58000.5	79312.8	30.49	37.77	15.28	High	High	High	High	High	High	Peak Found	High	High	Peak Found	Peak Found	Peak Found	1
High	Master Protein	Q13620	Cullin-4B OS=Homo sapiens OX=9606 GN=CUL4B PE=1 SV=4	0	FALSE	63.902	22	17	75	11	913	103.9	7.37	52.28	17	6	0.706	1.942	1.345	0.0332082	0.55469	0.887711	52.22	55.19	51.26	4.04973e+06	3.04184e+06	2.03089e+06	13.73	25.02	54.63	High	High	High	High	High	High	High	High	High	High	High	High	1
High	Master Protein	Q9HD33	39S ribosomal protein L47, mitochondrial OS=Homo sapiens OX=9606 GN=MRPL47 PE=1 SV=2	0	FALSE	63.879	39	11	57	11	250	29.4	10.37	72.41	11	0	1.009	1.928	2.342	0.905163	0.581445	0.00177519	59.13	72.06	60.01	1.74313e+06	1.78152e+06	814135	2.73	24.46	50.61	High	High	High	High	High	High	High	High	High	High	High	High	1
High	Master Protein	P63167	Dynein light chain 1, cytoplasmic OS=Homo sapiens OX=9606 GN=DYNLL1 PE=1 SV=1	0	FALSE	63.835	63	6	58	4	89	10.4	7.4	115.6	6	2	0.823	2.568	1.805	0.484308	0.00177149	0.53202	65.86	100.14	73.47	1.08256e+07	7.80276e+06	2.87397e+06	13.18	29.28	74.4	High	High	High	High	High	High	High	High	High	High	High	High	1
High	Master Protein	O15372	Eukaryotic translation initiation factor 3 subunit H OS=Homo sapiens OX=9606 GN=EIF3H PE=1 SV=1	0	FALSE	63.74	36	11	57	11	352	39.9	6.54	90.46	11	0	0.838	1.694	1.295	0.700731	0.930082	0.786958	34.73	53.33	45.37	3.87266e+06	3.23904e+06	2.26457e+06	14.43	32.07	34.09	High	High	High	High	High	High	High	High	High	High	High	High	1
High	Master Protein	O14617	AP-3 complex subunit delta-1 OS=Homo sapiens OX=9606 GN=AP3D1 PE=1 SV=1	0	FALSE	63.72	16	15	60	15	1153	130.1	8.48	62.88	15	0	0.878	1.485	1.32	0.870537	0.927487	0.824345	38.85	48.38	56.37	2.22995e+06	1.90496e+06	3.43347e+06	8.53	25.65	95.33	High	High	High	High	High	High	High	High	High	High	High	Peak Found	1
High	Master Protein	Q14126	Desmoglein-2 OS=Homo sapiens OX=9606 GN=DSG2 PE=1 SV=2	0	FALSE	63.623	22	13	55	13	1118	122.2	5.24	32.09	13	0	0.918	1.573	1.554	0.979846	0.97743	0.870019	42.35	50.55	55.5	1.08505e+06	1.23135e+06	375888	11.88	19.32	83.31	High	High	High	High	High	High	High	High	High	High	High	High	1
High	Master Protein	O75131	Copine-3 OS=Homo sapiens OX=9606 GN=CPNE3 PE=1 SV=1	0	FALSE	63.587	30	13	83	13	537	60.1	5.85	90.59	13	0	0.821	1.665	1.441	0.595127	0.955863	0.990715	38.81	45.06	56.16	4.09803e+06	3.2396e+06	2.04868e+06	11.93	26.35	54.84	High	High	High	High	High	High	High	High	High	High	High	High	1
High	Master Protein	Q8N8S7	Protein enabled homolog OS=Homo sapiens OX=9606 GN=ENAH PE=1 SV=2	0	FALSE	63.44	31	11	62	10	591	66.5	6.93	95.55	11	1	1.011	1.439	1.395	0.886016	0.885442	0.956028	31.9	35.64	33.75	2.95548e+06	3.0984e+06	2.08629e+06	9.07	21.54	43.2	High	High	High	High	High	High	High	High	High	High	High	High	1	Met-loss+Acetyl [N-Term]
High	Master Protein	Q9Y6G9	Cytoplasmic dynein 1 light intermediate chain 1 OS=Homo sapiens OX=9606 GN=DYNC1LI1 PE=1 SV=3	0	FALSE	63.432	26	11	68	10	523	56.5	6.42	75.42	11	1	0.95	1.842	1.615	0.993501	0.692656	0.814514	33.5	54.6	44.7	2.58664e+06	2.44671e+06	1.30199e+06	12.5	27.24	42.14	High	High	High	High	High	High	High	High	High	High	High	High	1
High	Master Protein	P23381	Tryptophan--tRNA ligase, cytoplasmic OS=Homo sapiens OX=9606 GN=WARS1 PE=1 SV=2	0	FALSE	63.357	49	13	37	13	471	53.1	6.23	31.93	13	0	1.108	1.739	1.685	0.611052	0.860852	0.601044	48.93	50.44	58.58	1.53591e+06	1.7052e+06	756231	11.48	12.37	66.07	High	High	High	High	High	High	High	High	High	High	High	High	1	Met-loss [N-Term]
High	Master Protein	Q9H1E3	Nuclear ubiquitous casein and cyclin-dependent kinase substrate 1 OS=Homo sapiens OX=9606 GN=NUCKS1 PE=1 SV=1	0	FALSE	63.242	30	9	49	9	243	27.3	5.08	77.02	9	0	1.311	1.656	1.794	0.00889172	0.959802	0.46021	44.03	99.15	118.55	3.3113e+06	4.23267e+06	2.07086e+06	17.14	38.09	20.95	High	High	High	High	High	High	High	High	High	High	High	High	1
High	Master Protein	P32322	Pyrroline-5-carboxylate reductase 1, mitochondrial OS=Homo sapiens OX=9606 GN=PYCR1 PE=1 SV=2	0	FALSE	63.226	39	8	48	7	319	33.3	7.61	81.3	8	0	0.834	1.51	1.365	0.731868	0.965978	0.943616	41.28	65.72	50.1	2.06196e+06	1.58715e+06	1.32796e+06	12.34	30.08	42.18	High	High	High	High	High	High	High	High	High	Peak Found	High	High	1	Met-loss+Acetyl [N-Term]
High	Master Protein	P25788	Proteasome subunit alpha type-3 OS=Homo sapiens OX=9606 GN=PSMA3 PE=1 SV=2	0	FALSE	63.201	48	12	67	12	255	28.4	5.33	110.17	12	0	0.982	1.425	1.504	0.956441	0.818818	0.997195	39.12	36.8	45.84	6.86964e+06	7.68358e+06	4.6179e+06	14.5	18.15	37.59	High	High	High	High	High	High	High	High	High	High	High	High	1	Met-loss+Acetyl [N-Term]
High	Master Protein	P53985	Monocarboxylate transporter 1 OS=Homo sapiens OX=9606 GN=SLC16A1 PE=1 SV=3	0	FALSE	63.106	13	8	53	8	500	53.9	8.66	94.19	8	0	0.836	1.528	1.671	0.623035	0.953718	0.810402	76.53	58.39	72.84	7.71127e+06	7.03156e+06	5.38368e+06	8.41	3.89	52.27	High	High	High	High	High	High	High	High	High	High	High	High	1
High	Master Protein	Q8N9T8	Protein KRI1 homolog OS=Homo sapiens OX=9606 GN=KRI1 PE=1 SV=3	0	FALSE	62.856	18	10	56	10	703	82.5	5.14	58.08	10	0	0.955	1.707	1.417	0.988963	0.912405	0.983603	53.58	54.47	56.78	2.30453e+06	2.63088e+06	1.2266e+06	25.7	18.38	29.98	High	High	High	High	High	High	High	High	High	High	High	High	1
High	Master Protein	P23921	Ribonucleoside-diphosphate reductase large subunit OS=Homo sapiens OX=9606 GN=RRM1 PE=1 SV=1	0	FALSE	62.738	28	14	66	14	792	90	7.15	74.42	14	0	0.934	1.327	1.341	0.993501	0.751766	0.910067	54.3	50.11	51.55	1.91952e+06	1.81382e+06	1.16249e+06	8.35	23.52	42.61	High	High	High	High	High	High	High	High	High	High	High	High	1
High	Master Protein	Q9BVI4	Nucleolar complex protein 4 homolog OS=Homo sapiens OX=9606 GN=NOC4L PE=1 SV=1	0	FALSE	62.713	35	11	55	11	516	58.4	7.49	68.68	11	0	1.026	1.72	1.687	0.853439	0.886996	0.676638	49.3	54.6	54.66	1.97683e+06	2.14626e+06	827621	14.26	23.36	73.65	High	High	High	High	High	High	High	High	High	High	High	Peak Found	1
High	Master Protein	P84085	ADP-ribosylation factor 5 OS=Homo sapiens OX=9606 GN=ARF5 PE=1 SV=2	0	FALSE	62.605	49	8	41	2	180	20.5	6.79	83.26	8	0	0.629	2.306	2.043	0.244136	0.341001	0.59696	88.47	44.09	113.98	204383	55013.4	77536	22.12	80.91	3.72	High	High	Peak Found	Peak Found	Peak Found	Peak Found	Peak Found	High	High	Peak Found	Not Found	Not Found	1
High	Master Protein	Q2NL82	Pre-rRNA-processing protein TSR1 homolog OS=Homo sapiens OX=9606 GN=TSR1 PE=1 SV=1	0	FALSE	62.501	21	12	57	12	804	91.8	7.42	60.96	12	0	0.998	1.435	1.466	0.941255	0.922961	0.980499	38.72	57.23	46.02	1.66501e+06	1.56518e+06	1.10205e+06	9.92	21.18	61.6	High	High	High	High	High	High	High	High	High	High	High	Peak Found	1
High	Master Protein	P41227	N-alpha-acetyltransferase 10 OS=Homo sapiens OX=9606 GN=NAA10 PE=1 SV=1	0	FALSE	62.326	58	10	44	10	235	26.4	5.64	56.9	10	0	1.219	1.754	1.792	0.110418	0.877352	0.470653	64.43	70.29	64.67	4.25003e+06	6.97399e+06	1.83585e+06	27.92	26.32	55.14	High	High	High	High	High	High	High	High	High	High	Peak Found	Peak Found	1
High	Master Protein	P62834	Ras-related protein Rap-1A OS=Homo sapiens OX=9606 GN=RAP1A PE=1 SV=1	0	FALSE	62.276	67	11	77	3	184	21	6.67	97.63	11	0	0.537	2.578	1.481	0.000319685	0.025619	0.972037	64.17	41.1	58.32	665706	413105	203210	27.45	52.21	73.73	High	High	High	High	High	High	High	High	High	High	High	Peak Found	1
High	Master Protein	Q9NRL2	Bromodomain adjacent to zinc finger domain protein 1A OS=Homo sapiens OX=9606 GN=BAZ1A PE=1 SV=2	0	FALSE	62.267	13	15	71	15	1556	178.6	6.6	28.32	15	0	0.881	1.548	1.493	0.873883	0.989552	0.96691	34.78	39.99	42.15	2.26309e+06	1.94763e+06	1.25813e+06	18.75	27.95	30.15	High	High	High	High	High	High	High	High	High	High	High	High	1
High	Master Protein	P24534	Elongation factor 1-beta OS=Homo sapiens OX=9606 GN=EEF1B2 PE=1 SV=3	0	FALSE	62.186	56	9	62	8	225	24.7	4.67	123.07	9	0	0.73	2.093	1.313	0.0377209	0.202182	0.745288	70.58	87.02	66.66	8.18999e+06	8.18067e+06	4.76645e+06	21.31	19.75	41.65	High	High	High	High	High	High	High	High	High	High	High	High	1
High	Master Protein	P09104	Gamma-enolase OS=Homo sapiens OX=9606 GN=ENO2 PE=1 SV=3	0	FALSE	62.108	29	9	69	5	434	47.2	5.03	95.25	9	0	1.042	1.522	1.612	0.903425	0.995419	0.851553	49.53	37.61	32.8	240640	236137	150912	36.11	50.3	17.06	High	High	Peak Found	High	Peak Found	High	High	High	Peak Found	Peak Found	Peak Found	High	1
High	Master Protein	Q13148	TAR DNA-binding protein 43 OS=Homo sapiens OX=9606 GN=TARDBP PE=1 SV=1	0	FALSE	61.821	34	11	97	11	414	44.7	6.19	166.33	11	0	0.952	1.429	1.321	0.999479	0.826853	0.767462	37.7	48.07	65.22	8.03054e+06	7.6404e+06	6.06384e+06	16.65	13.77	31.32	High	High	High	High	High	High	High	High	High	High	High	High	1
High	Master Protein	Q06787	Synaptic functional regulator FMR1 OS=Homo sapiens OX=9606 GN=FMR1 PE=1 SV=1	0	FALSE	61.821	26	11	44	9	632	71.1	7.42	51.04	11	0	0.884	1.551	1.271	0.933705	0.989552	0.81475	40.57	46.81	49.16	1.05176e+06	965612	795569	22.18	23.06	40.17	High	High	High	High	High	High	High	High	High	High	High	High	1
High	Master Protein	Q9NPH2	Inositol-3-phosphate synthase 1 OS=Homo sapiens OX=9606 GN=ISYNA1 PE=1 SV=1	0	FALSE	61.821	35	14	58	14	558	61	5.76	47.22	14	0	1.009	1.495	1.503	0.88323	0.940888	0.974333	32.68	38.51	37.46	3.17136e+06	3.23375e+06	2.11654e+06	4.77	16.51	41.3	High	High	High	High	High	High	High	High	High	High	High	High	1
High	Master Protein	Q8IY67	Ribonucleoprotein PTB-binding 1 OS=Homo sapiens OX=9606 GN=RAVER1 PE=1 SV=1	0	FALSE	61.82	34	12	63	12	606	63.8	8.48	75.38	12	0	1.064	1.608	1.513	0.734272	0.980644	0.947603	38.11	56.25	42.52	2.26254e+06	2.06713e+06	1.15797e+06	11.75	15.72	43.16	High	High	High	High	High	High	High	High	High	High	High	High	1
High	Master Protein	P11498	Pyruvate carboxylase, mitochondrial OS=Homo sapiens OX=9606 GN=PC PE=1 SV=2	0	FALSE	61.792	17	14	67	14	1178	129.6	6.84	43.16	14	0	0.935	1.518	1.373	0.981371	0.989552	0.961787	36.92	36.51	35.78	1.39446e+06	1.30917e+06	895909	16.1	17.18	43.31	High	High	High	High	High	High	High	High	High	High	High	High	1
High	Master Protein	Q6PJT7	Zinc finger CCCH domain-containing protein 14 OS=Homo sapiens OX=9606 GN=ZC3H14 PE=1 SV=1	0	FALSE	61.79	31	15	62	15	736	82.8	7.31	63.69	15	0	1.014	1.285	1.3	0.882224	0.55469	0.819537	38.98	33.98	38.02	2.28728e+06	2.22208e+06	1.4037e+06	11.81	14.67	25	High	High	High	High	High	High	High	High	High	High	High	High	1
High	Master Protein	Q96SB4	SRSF protein kinase 1 OS=Homo sapiens OX=9606 GN=SRPK1 PE=1 SV=2	0	FALSE	61.749	25	13	43	11	655	74.3	6.16	23.75	13	2	0.93	1.528	1.514	0.981371	0.983577	0.94557	43.27	58.35	61.05	1.99229e+06	2.17229e+06	1.29688e+06	12.01	13.54	58.65	High	High	High	High	High	High	High	High	High	High	High	Peak Found	1
High	Master Protein	Q9NZB2	Constitutive coactivator of PPAR-gamma-like protein 1 OS=Homo sapiens OX=9606 GN=FAM120A PE=1 SV=2	0	FALSE	61.74	20	15	56	15	1118	121.8	8.88	55.93	15	0	0.883	1.478	1.314	0.903425	0.953966	0.863514	43.15	38.31	44.89	1.8702e+06	1.78758e+06	1.14168e+06	13.08	19.64	33.78	High	High	High	High	High	High	High	High	High	High	High	High	1	Met-loss [N-Term]
High	Master Protein	Q9NVI1	Fanconi anemia group I protein OS=Homo sapiens OX=9606 GN=FANCI PE=1 SV=4	0	FALSE	61.583	16	15	71	15	1328	149.2	6.74	25.17	15	0	0.908	1.512	1.407	0.960345	0.980644	0.984089	39.13	36.76	37.84	2.04331e+06	1.92274e+06	811586	15.45	24.06	53.96	High	High	High	High	High	High	High	High	High	High	High	High	1
High	Master Protein	Q96AY3	Peptidyl-prolyl cis-trans isomerase FKBP10 OS=Homo sapiens OX=9606 GN=FKBP10 PE=1 SV=1	0	FALSE	61.473	25	14	92	14	582	64.2	5.62	123.44	14	0	0.888	1.525	1.344	0.897215	0.952427	0.855264	38.95	40.79	43.6	4.11524e+06	4.02501e+06	2.66733e+06	15.31	16.33	40.59	High	High	High	High	High	High	High	High	High	High	High	High	1
High	Master Protein	Q9Y5L4	Mitochondrial import inner membrane translocase subunit Tim13 OS=Homo sapiens OX=9606 GN=TIMM13 PE=1 SV=1	0	FALSE	61.461	79	8	77	8	95	10.5	8.18	125.41	8	0	0.974	1.536	1.454	0.972284	0.960287	0.972412	37.23	48.3	48.88	7.6373e+06	7.80326e+06	5.23085e+06	11.65	16.64	37.83	High	High	High	High	High	High	High	High	High	High	High	High	1	Acetyl [N-Term]
High	Master Protein	Q02543	60S ribosomal protein L18a OS=Homo sapiens OX=9606 GN=RPL18A PE=1 SV=2	0	FALSE	61.416	48	12	94	12	176	20.7	10.71	193.42	12	0	1.01	1.634	1.654	0.892829	0.980644	0.81966	36.99	72.24	75.29	1.59963e+07	1.5287e+07	1.16615e+07	11.81	14.93	42.72	High	High	High	High	High	High	High	High	High	High	High	High	1
High	Master Protein	Q15024	Exosome complex component RRP42 OS=Homo sapiens OX=9606 GN=EXOSC7 PE=1 SV=3	0	FALSE	61.366	47	9	59	9	291	31.8	5.19	97.08	9	0	0.914	1.437	1.268	0.971988	0.925488	0.798381	41.02	50.04	61.55	1.77488e+06	1.2816e+06	904063	7.31	39.15	44.5	High	High	High	High	High	High	High	High	High	High	High	High	1	Met-loss+Acetyl [N-Term]
High	Master Protein	O00159	Unconventional myosin-Ic OS=Homo sapiens OX=9606 GN=MYO1C PE=1 SV=4	0	FALSE	61.25	19	15	70	15	1063	121.6	9.41	47.66	15	0	0.893	1.622	1.406	0.898506	0.974533	0.975406	34.02	50.69	44	2.28945e+06	2.08468e+06	1.24215e+06	11.84	18.7	34.34	High	High	High	High	High	High	High	High	High	High	High	High	1
High	Master Protein	Q9NZ01	Very-long-chain enoyl-CoA reductase OS=Homo sapiens OX=9606 GN=TECR PE=1 SV=1	0	FALSE	61.207	21	8	66	8	308	36	9.45	135.05	8	0	0.906	2.181	2.087	0.91811	0.100851	0.070899	61.92	65.22	92.91	8.70557e+06	7.44553e+06	3.79583e+06	19.24	13.45	51.91	High	High	High	High	High	High	High	High	High	High	High	High	1
High	Master Protein	P08754	Guanine nucleotide-binding protein G(i) subunit alpha-3 OS=Homo sapiens OX=9606 GN=GNAI3 PE=1 SV=3	0	FALSE	61.2	35	13	71	8	354	40.5	5.69	91.22	13	4	0.875	1.397	1.125	0.870976	0.762184	0.185486	64.38	51.49	54.2	5.75487e+06	4.03939e+06	4.01689e+06	20.04	24.41	42.57	High	High	High	High	High	High	High	High	High	High	High	High	1
High	Master Protein	Q06203	Amidophosphoribosyltransferase OS=Homo sapiens OX=9606 GN=PPAT PE=1 SV=1	0	FALSE	61.112	31	12	65	12	517	57.4	6.76	71.47	12	0	0.92	1.376	1.314	0.979685	0.771099	0.832923	31.84	29.42	34.67	2.64674e+06	2.5338e+06	1.71897e+06	11.76	19.64	58.33	High	High	High	High	High	High	High	High	High	High	High	High	1
High	Master Protein	Q13724	Mannosyl-oligosaccharide glucosidase OS=Homo sapiens OX=9606 GN=MOGS PE=1 SV=5	0	FALSE	61.078	20	12	53	12	837	91.9	8.9	56.1	12	0	0.868	1.948	1.555	0.869649	0.530209	0.855264	48.38	63.46	53.79	1.45855e+06	1.54592e+06	645361	15.4	25.58	74.6	High	High	High	High	High	High	High	High	High	High	High	High	1
High	Master Protein	Q8WU90	Zinc finger CCCH domain-containing protein 15 OS=Homo sapiens OX=9606 GN=ZC3H15 PE=1 SV=1	0	FALSE	61.043	33	11	45	11	426	48.6	5.31	52.87	11	0	0.969	1.548	1.519	0.978258	0.998405	0.939219	47.15	52.08	50.54	1.94533e+06	2.07736e+06	996080	19.29	20.38	47.39	High	High	High	High	High	High	High	High	High	High	High	Peak Found	1
High	Master Protein	P39656	Dolichyl-diphosphooligosaccharide--protein glycosyltransferase 48 kDa subunit OS=Homo sapiens OX=9606 GN=DDOST PE=1 SV=4	0	FALSE	60.904	40	12	71	12	456	50.8	6.55	128.81	12	0	0.813	2.065	1.641	0.478249	0.258772	0.814514	33.85	71.48	77.61	7.29223e+06	5.30238e+06	3.93272e+06	10.43	26.89	113.29	High	High	High	High	High	High	High	High	High	High	High	High	1
High	Master Protein	Q9H8H0	Nucleolar protein 11 OS=Homo sapiens OX=9606 GN=NOL11 PE=1 SV=1	0	FALSE	60.895	26	15	45	15	719	81.1	6.07	32.58	15	0	0.771	1.705	1.329	0.288937	0.906855	0.892121	36.7	51.66	53.93	2.53703e+06	1.47402e+06	1.37532e+06	13.58	31.37	40.2	High	High	High	High	High	High	High	High	High	High	High	High	1
High	Master Protein	P61254	60S ribosomal protein L26 OS=Homo sapiens OX=9606 GN=RPL26 PE=1 SV=1	0	FALSE	60.877	52	13	110	3	145	17.2	10.55	170.39	13	10	0.918	1.38	1.39	0.955296	0.703949	0.896088	34.16	50.28	62.06	2.33207e+07	2.25486e+07	1.55585e+07	10.85	10.31	31.17	High	High	High	High	High	High	High	High	High	High	High	High	1
High	Master Protein	P61313	60S ribosomal protein L15 OS=Homo sapiens OX=9606 GN=RPL15 PE=1 SV=2	0	FALSE	60.78	46	10	110	10	204	24.1	11.62	224.35	10	0	0.788	1.974	1.549	0.253838	0.417285	0.963529	49.84	64.06	65.83	2.65962e+07	2.1653e+07	1.63355e+07	12.67	11.95	38.61	High	High	High	High	High	High	High	High	High	High	High	High	1
High	Master Protein	Q9Y295	Developmentally-regulated GTP-binding protein 1 OS=Homo sapiens OX=9606 GN=DRG1 PE=1 SV=1	0	FALSE	60.678	36	10	61	10	367	40.5	8.9	87.88	10	0	0.894	1.629	1.352	0.903425	0.965978	0.919814	37.95	35.75	39.35	2.30798e+06	2.11901e+06	1.13868e+06	11.97	22.07	59.87	High	High	High	High	High	High	High	High	High	High	High	High	1
High	Master Protein	Q8IWS0	PHD finger protein 6 OS=Homo sapiens OX=9606 GN=PHF6 PE=1 SV=1	0	FALSE	60.672	33	9	66	9	365	41.3	8.68	122.4	9	0	0.969	1.579	1.532	0.972284	0.998204	0.951349	32.19	41.16	42.31	3.79089e+06	3.85165e+06	1.94409e+06	14.88	27.73	49.1	High	High	High	High	High	High	High	High	High	High	High	High	1
High	Master Protein	P43246	DNA mismatch repair protein Msh2 OS=Homo sapiens OX=9606 GN=MSH2 PE=1 SV=1	0	FALSE	60.546	21	15	56	15	934	104.7	5.77	70.46	15	0	0.908	1.401	1.297	0.960345	0.821423	0.814514	37.11	40.51	47.44	2.77653e+06	2.5734e+06	2.23612e+06	16.09	24.13	38.37	High	High	High	High	High	High	High	High	High	High	High	High	1
High	Master Protein	Q9NP81	Serine--tRNA ligase, mitochondrial OS=Homo sapiens OX=9606 GN=SARS2 PE=1 SV=1	0	FALSE	60.527	27	10	48	10	518	58.2	8.13	61.91	10	0	0.996	1.501	1.387	0.941581	0.980644	0.980499	50.64	50.44	54.29	1.15911e+06	1.01925e+06	789506	11.44	20.76	37.55	High	High	High	High	High	High	High	High	High	High	High	High	1
High	Master Protein	P84098	60S ribosomal protein L19 OS=Homo sapiens OX=9606 GN=RPL19 PE=1 SV=1	0	FALSE	60.396	29	8	72	8	196	23.5	11.47	149.76	8	0	1.243	2.092	2.543	0.0327242	0.203706	0.000361397	43.14	76.15	90.79	1.18496e+07	1.30788e+07	6.98921e+06	17.07	15.82	22.68	High	High	High	High	High	High	High	High	High	High	High	High	1
High	Master Protein	Q01581	Hydroxymethylglutaryl-CoA synthase, cytoplasmic OS=Homo sapiens OX=9606 GN=HMGCS1 PE=1 SV=2	0	FALSE	60.205	33	14	49	14	520	57.3	5.41	50.45	14	0	0.859	1.676	1.257	0.827357	0.927918	0.744316	45.93	41.87	53.2	2.29372e+06	1.64687e+06	1.33466e+06	11.17	28.15	29.76	High	High	High	High	High	High	High	High	High	High	High	High	1	Met-loss [N-Term]
High	Master Protein	Q9NQ29	Putative RNA-binding protein Luc7-like 1 OS=Homo sapiens OX=9606 GN=LUC7L PE=1 SV=1	0	FALSE	60.162	26	10	80	4	371	43.7	9.92	111.49	10	0	0.721	1.486	1.136	0.30982	0.993346	0.643666	52.99	32.95	39.54	407296	323959	264391	11.21	22.44	16.52	High	High	High	High	High	High	High	High	High	High	High	High	1
High	Master Protein	Q14677	Clathrin interactor 1 OS=Homo sapiens OX=9606 GN=CLINT1 PE=1 SV=1	0	FALSE	60.139	21	10	37	10	625	68.2	6.42	67.74	10	0	0.738	1.691	1.001	0.136456	0.917121	0.0556043	65.38	41.46	75.98	2.18984e+06	1.82397e+06	1.09943e+06	14.74	9.79	41.96	High	High	High	High	High	High	High	High	High	High	High	High	1
High	Master Protein	Q9H2P0	Activity-dependent neuroprotector homeobox protein OS=Homo sapiens OX=9606 GN=ADNP PE=1 SV=1	0	FALSE	60.041	21	14	59	14	1102	123.5	7.34	33.18	14	0	0.938	1.418	1.363	0.990887	0.9096	0.944112	35.42	47.56	58.46	1.62886e+06	1.51865e+06	1.04424e+06	11.93	24.95	24.94	High	High	High	High	High	High	High	High	High	High	High	High	1
High	Master Protein	P11802	Cyclin-dependent kinase 4 OS=Homo sapiens OX=9606 GN=CDK4 PE=1 SV=2	0	FALSE	60.041	45	11	56	10	303	33.7	7.01	66.65	11	0	1.053	1.437	1.445	0.731868	0.90663	0.998238	32.49	47.65	63.83	2.34218e+06	2.49148e+06	1.24667e+06	10.85	12.77	66.63	High	High	High	High	High	High	High	High	High	High	High	High	1
High	Master Protein	Q16795	NADH dehydrogenase [ubiquinone] 1 alpha subcomplex subunit 9, mitochondrial OS=Homo sapiens OX=9606 GN=NDUFA9 PE=1 SV=2	0	FALSE	60.006	39	12	79	12	377	42.5	9.8	109.44	12	0	0.918	1.881	1.74	0.971988	0.648576	0.596869	33.39	54.32	43.74	4.21046e+06	4.27055e+06	2.6055e+06	9.01	14.73	49.51	High	High	High	High	High	High	High	High	High	High	High	High	1
High	Master Protein	O15381	Nuclear valosin-containing protein-like OS=Homo sapiens OX=9606 GN=NVL PE=1 SV=1	0	FALSE	59.865	21	13	52	13	856	95	6.48	40.18	13	0	0.826	1.653	1.38	0.716978	0.941666	0.956028	34.73	44.07	53.11	1.93451e+06	1.62879e+06	1.25841e+06	8.82	22.85	46.62	High	High	High	High	High	High	High	High	High	High	High	High	1
High	Master Protein	Q13895	Bystin OS=Homo sapiens OX=9606 GN=BYSL PE=1 SV=3	0	FALSE	59.818	37	13	55	13	437	49.6	8.12	50.5	13	0	0.953	1.462	1.309	0.989441	0.917121	0.814514	39.2	41.52	44.04	3.10138e+06	3.55296e+06	1.8132e+06	35.74	5.63	68.73	High	High	High	High	High	High	High	High	High	High	High	High	1
High	Master Protein	Q15907	Ras-related protein Rab-11B OS=Homo sapiens OX=9606 GN=RAB11B PE=1 SV=4	0	FALSE	59.758	59	13	97	2	218	24.5	5.94	172.15	13	11	0.993	1.796	1.518	0.939379	0.800262	0.98759	41.66	47.97	57.62	1.09334e+07	1.16162e+07	7.11765e+06	9.14	15.44	40.66	High	High	High	High	High	High	Peak Found	Peak Found	Peak Found	High	Peak Found	Not Found	1	Met-loss+Acetyl [N-Term]
High	Master Protein	Q9Y3T9	Nucleolar complex protein 2 homolog OS=Homo sapiens OX=9606 GN=NOC2L PE=1 SV=4	0	FALSE	59.727	18	12	55	12	749	84.9	5.62	103.1	12	0	0.937	1.508	1.486	0.994402	0.942897	0.990715	35.97	35.23	35	3.85673e+06	3.81645e+06	1.99812e+06	16.57	27.03	35.87	High	High	High	High	High	High	High	High	High	High	High	High	1
High	Master Protein	Q9UPN3	Microtubule-actin cross-linking factor 1, isoforms 1/2/3/5 OS=Homo sapiens OX=9606 GN=MACF1 PE=1 SV=4	0	FALSE	59.662	3	17	56	15	7388	837.8	5.39	12.53	17	2	0.975	1.412	1.412	0.969928	0.924543	0.999995	35.52	32.66	40.21	989265	956437	600411	14.09	19.23	51.25	High	High	High	High	High	High	High	High	High	High	High	High	1
High	Master Protein	Q8TDI0	Chromodomain-helicase-DNA-binding protein 5 OS=Homo sapiens OX=9606 GN=CHD5 PE=1 SV=1	0	FALSE	59.661	7	11	56	2	1954	222.9	6.15	109.6	11	0																Not Found	Not Found	High	Not Found	High	High	Not Found	Not Found	Not Found	Not Found	Not Found	Not Found	1
High	Master Protein	Q8TCJ2	Dolichyl-diphosphooligosaccharide--protein glycosyltransferase subunit STT3B OS=Homo sapiens OX=9606 GN=STT3B PE=1 SV=1	0	FALSE	59.65	13	13	76	10	826	93.6	8.91	33.87	13	0	0.607	2.326	1.471	0.000798937	0.0560515	0.969165	71.38	65.97	52.4	2.24916e+06	1.43256e+06	667600	20.39	34.02	55.49	High	High	High	High	High	High	High	High	High	High	High	High	1
High	Master Protein	Q86Y56	Dynein assembly factor 5, axonemal OS=Homo sapiens OX=9606 GN=DNAAF5 PE=1 SV=4	0	FALSE	59.644	21	13	71	13	855	93.5	6.42	46.57	13	0	0.945	1.565	1.35	0.993501	0.989552	0.941633	29.05	50.84	47.51	1.47175e+06	1.23271e+06	723328	9.99	22.31	52.6	High	High	High	High	High	High	High	High	High	High	High	High	1	Met-loss+Acetyl [N-Term]
High	Master Protein	Q13823	Nucleolar GTP-binding protein 2 OS=Homo sapiens OX=9606 GN=GNL2 PE=1 SV=1	0	FALSE	59.519	20	13	49	13	731	83.6	9.25	63.79	13	0	1.009	1.618	1.527	0.892829	0.971536	0.932136	42.47	41.2	48.56	2.17188e+06	2.37194e+06	1.13528e+06	10.76	25.24	54.15	High	High	High	High	High	High	High	High	High	High	High	High	1
High	Master Protein	O60488	Long-chain-fatty-acid--CoA ligase 4 OS=Homo sapiens OX=9606 GN=ACSL4 PE=1 SV=2	0	FALSE	59.509	23	12	66	10	711	79.1	8.38	60.72	12	0	0.876	1.486	1.341	0.892829	0.965978	0.916945	40.51	41.96	52.86	1.80904e+06	1.88529e+06	962849	12.09	20.55	45.7	High	High	High	High	High	High	High	High	High	High	High	High	1
High	Master Protein	Q9BXW7	Haloacid dehalogenase-like hydrolase domain-containing 5 OS=Homo sapiens OX=9606 GN=HDHD5 PE=1 SV=1	0	FALSE	59.409	41	10	45	10	423	46.3	8.13	47.41	10	0	0.902	1.707	1.409	0.942762	0.925595	0.975406	54.39	64.27	53.76	4.65149e+06	2.49755e+06	1.88117e+06	30.91	33.62	19.3	High	High	High	High	High	High	High	High	High	High	High	High	1
High	Master Protein	Q16850	Lanosterol 14-alpha demethylase OS=Homo sapiens OX=9606 GN=CYP51A1 PE=1 SV=3	0	FALSE	59.345	34	13	72	13	503	56.8	8.53	71.59	13	0	0.708	1.818	1.369	0.0367745	0.743332	0.938077	54.9	39.38	42.7	2.67471e+06	2.21087e+06	1.22615e+06	17.43	19.77	46.29	High	High	High	High	High	High	High	High	High	High	High	High	1
High	Master Protein	Q99536	Synaptic vesicle membrane protein VAT-1 homolog OS=Homo sapiens OX=9606 GN=VAT1 PE=1 SV=2	0	FALSE	59.329	40	11	55	11	393	41.9	6.29	70.65	11	0	0.947	1.568	1.31	0.999479	0.996184	0.863514	31.89	42.81	47.55	2.01368e+06	1.51304e+06	1.02878e+06	12.99	24.51	61.87	High	High	High	High	High	High	High	High	High	High	High	Peak Found	1	Met-loss+Acetyl [N-Term]
High	Master Protein	O95299	NADH dehydrogenase [ubiquinone] 1 alpha subcomplex subunit 10, mitochondrial OS=Homo sapiens OX=9606 GN=NDUFA10 PE=1 SV=1	0	FALSE	59.304	42	13	44	13	355	40.7	8.48	48.97	13	0	0.961	1.605	1.472	0.981371	0.989552	0.996389	46.84	56.58	75	3.36701e+06	3.31141e+06	2.16046e+06	7.4	15.87	41.79	High	High	High	High	High	High	High	High	High	High	High	High	1
High	Master Protein	Q9Y2R9	28S ribosomal protein S7, mitochondrial OS=Homo sapiens OX=9606 GN=MRPS7 PE=1 SV=2	0	FALSE	59.299	37	8	44	8	242	28.1	9.99	90.02	8	0	1.068	1.429	1.635	0.708469	0.89041	0.805525	35.78	47.23	60.53	2.36799e+06	2.91783e+06	1.4321e+06	11.77	10.99	66.74	High	High	High	High	High	High	High	High	High	High	High	High	1
High	Master Protein	Q53GQ0	Very-long-chain 3-oxoacyl-CoA reductase OS=Homo sapiens OX=9606 GN=HSD17B12 PE=1 SV=2	0	FALSE	59.265	39	9	52	9	312	34.3	9.32	54.54	9	0	1.01	1.768	1.847	0.882802	0.821423	0.318527	47.69	63.29	65.64	3.59059e+06	3.40911e+06	1.50032e+06	11.76	17.42	47.61	High	High	High	High	High	High	High	High	High	High	High	High	1
High	Master Protein	P83916	Chromobox protein homolog 1 OS=Homo sapiens OX=9606 GN=CBX1 PE=1 SV=1	0	FALSE	59.185	36	7	59	6	185	21.4	4.93	102.55	7	0	0.978	1.541	1.296	0.958797	0.989552	0.814514	77.77	90.77	45.08	2.5583e+06	2.44959e+06	956225	14.4	21.94	56.62	High	High	High	High	High	High	High	High	High	High	High	High	1
High	Master Protein	P82930	28S ribosomal protein S34, mitochondrial OS=Homo sapiens OX=9606 GN=MRPS34 PE=1 SV=2	0	FALSE	59.159	68	13	75	13	218	25.6	9.98	74.12	13	0	1.065	1.383	1.561	0.706206	0.786367	0.905797	39.38	50.61	55.72	2.7498e+06	2.97266e+06	1.64646e+06	11.13	26.11	54.03	High	High	High	High	High	High	High	High	High	High	High	High	1
High	Master Protein	O96028	Histone-lysine N-methyltransferase NSD2 OS=Homo sapiens OX=9606 GN=NSD2 PE=1 SV=1	0	FALSE	59.124	15	13	42	13	1365	152.2	8.69	11.41	13	0	0.905	1.431	1.216	0.968345	0.94465	0.740542	37.7	38.98	44.45	1.08959e+06	971318	577662	8.85	21.97	67.59	High	High	High	High	High	High	High	High	High	High	High	Peak Found	1
High	Master Protein	Q9H857	5'-nucleotidase domain-containing protein 2 OS=Homo sapiens OX=9606 GN=NT5DC2 PE=1 SV=1	0	FALSE	59.123	35	13	55	13	520	60.7	6.77	53.86	13	0	0.993	1.832	1.441	0.936261	0.728055	0.997681	44.28	52.77	51.06	2.16939e+06	1.85232e+06	968523	17.21	17.78	55.11	High	High	High	High	High	High	High	High	High	High	High	High	1
High	Master Protein	P62249	40S ribosomal protein S16 OS=Homo sapiens OX=9606 GN=RPS16 PE=1 SV=2	0	FALSE	59.096	55	11	98	11	146	16.4	10.21	187.4	11	0	0.801	1.375	1.159	0.316114	0.690338	0.250791	38.11	55.31	55.29	1.97842e+07	1.51386e+07	1.32637e+07	16.27	17.22	40.58	High	High	High	High	High	High	High	High	High	High	High	High	1	Met-loss [N-Term]
High	Master Protein	P22061	Protein-L-isoaspartate(D-aspartate) O-methyltransferase OS=Homo sapiens OX=9606 GN=PCMT1 PE=1 SV=4	0	FALSE	59.086	63	11	45	11	227	24.6	7.21	59.23	11	0	1.036	1.547	1.278	0.810442	0.986678	0.770347	75.78	43.12	61.67	2.80876e+06	3.12856e+06	1.73796e+06	12.18	23.26	21.55	High	High	High	High	High	High	High	High	High	High	High	High	1
High	Master Protein	P04259	Keratin, type II cytoskeletal 6B OS=Homo sapiens OX=9606 GN=KRT6B PE=1 SV=5	0	TRUE	59.025	22	15	55	1	564	60	8	96.61	15	0	0.01	0.212	0.01	3.1559e-16	5.42825e-13	2.91724e-16		0		37010.4		174229				Not Found	Peak Found	Not Found	Not Found	Not Found	Not Found	Not Found	Not Found	Not Found	Not Found	Not Found	High	1
High	Master Protein	Q9Y2S7	Polymerase delta-interacting protein 2 OS=Homo sapiens OX=9606 GN=POLDIP2 PE=1 SV=1	0	FALSE	59.025	35	11	46	11	368	42	8.63	33.53	11	0	1.012	1.855	1.857	0.904735	0.669164	0.29272	36.11	58.21	55.36	2.25905e+06	1.98943e+06	901494	9.76	25.05	59.5	High	High	High	High	High	High	High	High	High	High	High	Peak Found	1
High	Master Protein	P11172	Uridine 5'-monophosphate synthase OS=Homo sapiens OX=9606 GN=UMPS PE=1 SV=1	0	FALSE	58.952	38	14	62	14	480	52.2	7.24	78.1	14	0	0.884	1.688	1.33	0.879457	0.922945	0.891999	40.67	57.26	47.56	2.29096e+06	2.02255e+06	1.02573e+06	12.28	17.31	35.42	High	High	High	High	High	High	High	High	High	High	High	High	1
High	Master Protein	Q8WVM8	Sec1 family domain-containing protein 1 OS=Homo sapiens OX=9606 GN=SCFD1 PE=1 SV=4	0	FALSE	58.941	21	10	40	10	642	72.3	6.27	39.49	10	0	0.923	1.663	1.47	0.981371	0.912405	0.968725	32.98	50.02	39.03	1.07263e+06	1.20385e+06	573343	9.05	26.43	43.94	High	High	High	High	High	High	High	High	High	High	High	Peak Found	1	Met-loss+Acetyl [N-Term]
High	Master Protein	P41567	Eukaryotic translation initiation factor 1 OS=Homo sapiens OX=9606 GN=EIF1 PE=1 SV=1	0	FALSE	58.736	67	8	42	8	113	12.7	7.44	70.99	8	0	0.745	2.363	1.944	0.238032	0.062053	0.115311	56.65	67.75	62.62	1.67017e+06	2.06393e+06	734470	15.96	22.21	66.68	High	High	High	High	High	High	High	High	High	High	Peak Found	High	1	Met-loss+Acetyl [N-Term]
High	Master Protein	Q9BW92	Threonine--tRNA ligase, mitochondrial OS=Homo sapiens OX=9606 GN=TARS2 PE=1 SV=1	0	FALSE	58.676	23	14	64	14	718	81	7.3	51.5	14	0	1.007	1.516	1.513	0.92121	0.983577	0.937924	39.31	50.88	55.58	1.53255e+06	1.83633e+06	832702	6.28	16.77	37.76	High	High	High	High	High	High	High	High	High	High	High	High	1
High	Master Protein	P63208	S-phase kinase-associated protein 1 OS=Homo sapiens OX=9606 GN=SKP1 PE=1 SV=2	0	FALSE	58.631	52	12	54	12	163	18.6	4.54	49.92	12	0	0.735	1.608	1.393	0.0876301	0.989552	0.958509	57.5	65.79	52.04	3.57337e+06	2.97226e+06	1.9771e+06	15.04	25.68	33.76	High	High	High	High	High	High	High	High	High	High	High	High	1
High	Master Protein	P54709	Sodium/potassium-transporting ATPase subunit beta-3 OS=Homo sapiens OX=9606 GN=ATP1B3 PE=1 SV=1	0	FALSE	58.63	45	11	46	11	279	31.5	8.35	74.28	11	0	1.17	1.606	1.93	0.193837	0.998405	0.221983	48.8	53.8	51.88	5.57822e+06	6.80017e+06	2.80928e+06	13.12	12.15	60.55	High	High	High	High	High	High	High	High	High	High	High	High	1
High	Master Protein	Q9P0L0	Vesicle-associated membrane protein-associated protein A OS=Homo sapiens OX=9606 GN=VAPA PE=1 SV=3	0	FALSE	58.579	52	10	75	9	249	27.9	8.62	100.33	10	1	0.971	1.754	1.621	0.97484	0.867304	0.82761	30.79	55.47	44.16	5.94013e+06	5.63333e+06	3.06431e+06	11.76	20.09	46.75	High	High	High	High	High	High	High	High	High	High	High	High	1	Met-loss+Acetyl [N-Term]
High	Master Protein	O60610	Protein diaphanous homolog 1 OS=Homo sapiens OX=9606 GN=DIAPH1 PE=1 SV=2	0	FALSE	58.354	16	15	40	15	1272	141.3	5.41	28.89	15	0	0.976	1.609	1.366	0.97484	0.96774	0.951748	50.81	34.18	43.2	1.7619e+06	1.65714e+06	798226	8.53	23.07	62.6	High	High	High	High	High	High	High	High	High	High	High	Peak Found	1
High	Master Protein	O60684	Importin subunit alpha-7 OS=Homo sapiens OX=9606 GN=KPNA6 PE=1 SV=1	0	FALSE	58.309	20	11	49	5	536	60	4.98	77.72	11	0	0.917	1.119	1.08	0.981371	0.37736	0.471206	58.28	54.28	68.19	564014	503096	349292	21.31	34.45	54.47	High	High	Peak Found	High	High	High	High	High	High	High	High	High	1	Acetyl [N-Term]
High	Master Protein	P04899	Guanine nucleotide-binding protein G(i) subunit alpha-2 OS=Homo sapiens OX=9606 GN=GNAI2 PE=1 SV=3	0	FALSE	58.249	40	12	53	7	355	40.4	5.54	74.69	12	0	0.698	2.284	1.46	0.213968	0.130253	0.984052	47.98	50.55	54.61	633818	517751	268937	17.38	21.31	63.33	High	High	High	High	High	High	High	High	High	High	High	Peak Found	1
High	Master Protein	P62491	Ras-related protein Rab-11A OS=Homo sapiens OX=9606 GN=RAB11A PE=1 SV=3	0	FALSE	58.179	57	12	90	1	216	24.4	6.57	166.61	12	0	1.16	1.391	1.549	0.659796	0.948977	0.921196	33.67	43.89	46.69	282327	352597	210318	27.43	13.19	44.27	Peak Found	Peak Found	Peak Found	Peak Found	High	High	High	Peak Found	Peak Found	Peak Found	Not Found	Not Found	1	Met-loss+Acetyl [N-Term]
High	Master Protein	Q9BQ04	RNA-binding protein 4B OS=Homo sapiens OX=9606 GN=RBM4B PE=1 SV=1	0	FALSE	58.134	38	14	79	1	359	40.1	6.74	128.61	14	0	0.915	1.02	1.124	0.984186	0.605741	0.765335	37.38	23.37	29.09	74993.7	79111.4	78279.4	35.02	21.74	12.53	High	Peak Found	Peak Found	High	Peak Found	Peak Found	High	Peak Found	Peak Found	Peak Found	Peak Found	Not Found	1
High	Master Protein	Q14195	Dihydropyrimidinase-related protein 3 OS=Homo sapiens OX=9606 GN=DPYSL3 PE=1 SV=1	0	FALSE	58.127	32	14	62	11	570	61.9	6.49	79.94	14	0	0.915	1.789	1.505	0.976034	0.796826	0.943616	28.98	47.71	41.28	1.97896e+06	1.87499e+06	705789	5.53	14.74	59.78	High	High	High	High	High	High	High	High	High	High	High	Peak Found	1
High	Master Protein	Q9Y676	28S ribosomal protein S18b, mitochondrial OS=Homo sapiens OX=9606 GN=MRPS18B PE=1 SV=1	0	FALSE	58.006	34	7	48	7	258	29.4	9.38	67.1	7	0	0.811	1.762	1.394	0.485679	0.832093	0.965975	59.77	49.84	52.68	2.57383e+06	2.1793e+06	1.3994e+06	14.75	16.73	40.53	High	High	High	High	High	High	High	High	High	High	High	High	1
High	Master Protein	Q9Y2L1	Exosome complex exonuclease RRP44 OS=Homo sapiens OX=9606 GN=DIS3 PE=1 SV=2	0	FALSE	57.966	18	12	52	12	958	108.9	7.14	42.75	12	0	0.784	1.834	1.361	0.442312	0.732776	0.958464	47.51	48.05	55.26	1.43604e+06	1.18692e+06	535704	3.54	24.92	67.52	High	High	High	High	High	High	High	High	High	High	High	High	1
High	Master Protein	Q6L8Q7	2',5'-phosphodiesterase 12 OS=Homo sapiens OX=9606 GN=PDE12 PE=1 SV=2	0	FALSE	57.779	29	12	47	12	609	67.3	6.57	49.62	12	0	0.948	1.526	1.456	0.994402	0.989552	0.984788	39.29	42.96	44.99	1.98453e+06	1.75289e+06	915269	15.33	20.93	54.03	High	High	High	High	High	High	High	High	High	High	High	High	1
High	Master Protein	P40938	Replication factor C subunit 3 OS=Homo sapiens OX=9606 GN=RFC3 PE=1 SV=2	0	FALSE	57.677	40	12	62	12	356	40.5	8.34	60.72	12	0	0.886	1.301	1.313	0.894659	0.657205	0.848924	45.45	48.29	42.96	2.0365e+06	2.08797e+06	1.43166e+06	9.69	22.59	39.69	High	High	High	High	High	High	High	High	High	High	High	High	1
High	Master Protein	Q8TEQ6	Gem-associated protein 5 OS=Homo sapiens OX=9606 GN=GEMIN5 PE=1 SV=3	0	FALSE	57.638	12	13	56	13	1508	168.5	6.62	19.84	13	0	0.924	1.333	1.261	0.981371	0.799909	0.792538	37.51	46.62	51.95	1.23174e+06	1.15185e+06	783689	19.15	27.75	42.62	High	High	High	High	High	High	High	High	High	High	High	High	1
High	Master Protein	O43395	U4/U6 small nuclear ribonucleoprotein Prp3 OS=Homo sapiens OX=9606 GN=PRPF3 PE=1 SV=2	0	FALSE	57.634	24	12	50	12	683	77.5	9.5	38.32	12	0	1.011	1.505	1.437	0.893827	0.980644	0.997195	32.11	39.02	34.59	1.73513e+06	2.18486e+06	1.10714e+06	14.49	9.79	52.52	High	High	High	High	High	High	High	High	High	High	High	High	1
High	Master Protein	P23368	NAD-dependent malic enzyme, mitochondrial OS=Homo sapiens OX=9606 GN=ME2 PE=1 SV=1	0	FALSE	57.629	26	12	57	12	584	65.4	7.61	89.08	12	0	0.908	1.612	1.46	0.946938	0.979307	0.990715	35.86	41.31	50.15	2.44172e+06	2.07707e+06	1.38904e+06	13.07	19.07	46.11	High	High	High	High	High	High	High	High	High	High	High	High	1
High	Master Protein	P31937	3-hydroxyisobutyrate dehydrogenase, mitochondrial OS=Homo sapiens OX=9606 GN=HIBADH PE=1 SV=2	0	FALSE	57.511	36	9	51	9	336	35.3	8.13	102.16	9	0	1.114	1.438	1.428	0.53413	0.918808	0.990715	36.79	37.52	33.17	1.84152e+06	1.94313e+06	1.32973e+06	17.29	15.97	28.13	High	High	High	High	High	High	High	High	High	High	High	High	1
High	Master Protein	O15213	WD repeat-containing protein 46 OS=Homo sapiens OX=9606 GN=WDR46 PE=1 SV=3	0	FALSE	57.454	27	11	41	11	610	68	9.67	32.51	11	0	0.946	1.55	1.363	0.99498	0.998405	0.942588	38.19	34.44	54.63	1.93035e+06	1.7598e+06	1.08206e+06	10.05	23.43	37.95	High	High	High	High	High	High	High	High	High	High	High	Peak Found	1	Acetyl [N-Term]
High	Master Protein	Q13561	Dynactin subunit 2 OS=Homo sapiens OX=9606 GN=DCTN2 PE=1 SV=4	0	FALSE	57.429	47	12	56	12	401	44.2	5.21	89.73	12	0	0.891	1.498	1.342	0.912281	0.948786	0.894144	37.21	49.32	52.19	2.86779e+06	2.55509e+06	1.6853e+06	10.04	23.52	60.9	High	High	High	High	High	High	High	High	High	High	High	Peak Found	1
High	Master Protein	P62910	60S ribosomal protein L32 OS=Homo sapiens OX=9606 GN=RPL32 PE=1 SV=2	0	FALSE	57.177	49	8	89	8	135	15.9	11.33	131.56	8	0	0.849	1.537	1.075	0.661666	0.961056	0.0744158	36.04	76.06	76.1	1.30539e+07	1.01815e+07	9.98196e+06	10.44	9.82	45.3	High	High	High	High	High	High	High	High	High	High	High	High	1	Met-loss [N-Term]
High	Master Protein	Q14315	Filamin-C OS=Homo sapiens OX=9606 GN=FLNC PE=1 SV=3	0	FALSE	57.136	6	14	72	5	2725	290.8	5.97	60.38	14	0	1.154	1.087	1.279	0.758674	0.630182	0.92212	20.72	35.43	32.96	109714	147532	132639	34.74	20.73	53.84	Peak Found	High	High	High	High	Peak Found	High	Peak Found	High	High	High	High	1
High	Master Protein	P51114	Fragile X mental retardation syndrome-related protein 1 OS=Homo sapiens OX=9606 GN=FXR1 PE=1 SV=3	0	FALSE	57.135	22	10	46	9	621	69.7	6.15	87.08	10	0	0.842	1.814	1.329	0.754663	0.759602	0.921196	45.34	47.52	61.94	1.57865e+06	1.17953e+06	654583	18.71	20.58	61.1	High	High	High	High	High	High	High	High	High	High	Peak Found	High	1	Met-loss+Acetyl [N-Term]
High	Master Protein	Q9BWJ5	Splicing factor 3B subunit 5 OS=Homo sapiens OX=9606 GN=SF3B5 PE=1 SV=1	0	FALSE	57.132	60	6	45	6	86	10.1	6.35	85.78	6	0	0.98	1.801	2.026	0.959181	0.776458	0.0769774	125.45	80.22	87.85	2.19601e+06	2.42427e+06	886637	21.04	12.59	53.06	High	High	High	High	High	High	High	High	High	High	High	High	1	Met-loss+Acetyl [N-Term]
High	Master Protein	P35249	Replication factor C subunit 4 OS=Homo sapiens OX=9606 GN=RFC4 PE=1 SV=2	0	FALSE	57.123	42	13	58	13	363	39.7	8.02	62.7	13	0	0.949	1.585	1.514	0.997051	0.993346	0.975406	40.26	61.34	45.67	4.68522e+06	4.4157e+06	3.61928e+06	11.41	12.98	40.85	High	High	High	High	High	High	High	High	High	High	High	High	1
High	Master Protein	Q9UMX0	Ubiquilin-1 OS=Homo sapiens OX=9606 GN=UBQLN1 PE=1 SV=2	0	FALSE	57.078	23	10	55	5	589	62.5	5.11	73.75	10	5	0.96	1.704	1.658	0.993131	0.900597	0.738304	43.98	45.71	48.48	2.27334e+06	1.99111e+06	957622	18.03	24.23	61.3	High	High	High	High	High	High	High	High	High	High	High	High	1
High	Master Protein	P26196	Probable ATP-dependent RNA helicase DDX6 OS=Homo sapiens OX=9606 GN=DDX6 PE=1 SV=2	0	FALSE	57.067	29	9	79	8	483	54.4	8.66	121.11	9	0	1.012	1.308	1.241	0.901285	0.611576	0.688835	51.58	30.91	50.88	2.45157e+06	1.87368e+06	1.26588e+06	12.61	17.3	71.45	High	High	High	High	High	High	High	High	High	High	High	High	1
High	Master Protein	P46781	40S ribosomal protein S9 OS=Homo sapiens OX=9606 GN=RPS9 PE=1 SV=3	0	FALSE	56.973	51	15	133	15	194	22.6	10.65	180.6	15	0	0.9	1.488	1.108	0.898506	0.917121	0.127659	55.22	57.12	64.72	3.41567e+07	2.70191e+07	2.25106e+07	14.51	24.13	39.64	High	High	High	High	High	High	High	High	High	High	High	High	1
High	Master Protein	P11413	Glucose-6-phosphate 1-dehydrogenase OS=Homo sapiens OX=9606 GN=G6PD PE=1 SV=4	0	FALSE	56.91	29	12	55	12	515	59.2	6.84	64.76	12	0	0.977	1.592	1.498	0.968704	0.980644	0.960488	38.68	50.09	44.27	1.93397e+06	2.15738e+06	974332	16.15	26.18	64.37	High	High	High	High	High	High	High	High	High	High	Peak Found	Peak Found	1
High	Master Protein	P30533	Alpha-2-macroglobulin receptor-associated protein OS=Homo sapiens OX=9606 GN=LRPAP1 PE=1 SV=1	0	FALSE	56.888	26	9	52	9	357	41.4	8.78	102.45	9	0	1.062	1.791	1.802	0.734272	0.793068	0.416561	34.29	41.34	45.15	1.75259e+06	2.22506e+06	1.02167e+06	15.35	17.15	54.35	High	High	High	High	High	High	High	High	High	High	High	High	1
High	Master Protein	Q9NY93	Probable ATP-dependent RNA helicase DDX56 OS=Homo sapiens OX=9606 GN=DDX56 PE=1 SV=1	0	FALSE	56.847	29	12	57	12	547	61.6	9.26	77.58	12	0	0.984	1.414	1.285	0.958797	0.899135	0.806359	43.51	53.2	51.05	1.83095e+06	1.91789e+06	1.19444e+06	15.78	21.32	50.08	High	High	High	High	High	High	High	High	High	High	High	High	1	Acetyl [N-Term]
High	Master Protein	Q9UN86	Ras GTPase-activating protein-binding protein 2 OS=Homo sapiens OX=9606 GN=G3BP2 PE=1 SV=2	0	FALSE	56.831	26	9	60	9	482	54.1	5.55	71.03	9	0	1.084	1.456	1.569	0.620749	0.912405	0.905797	25.53	37.28	46.88	2.5557e+06	2.66711e+06	1.62107e+06	6.9	21.51	38.33	High	High	High	High	High	High	High	High	High	High	High	Peak Found	1
High	Master Protein	P61088	Ubiquitin-conjugating enzyme E2 N OS=Homo sapiens OX=9606 GN=UBE2N PE=1 SV=1	0	FALSE	56.768	54	8	75	8	152	17.1	6.57	132.39	8	0	0.887	1.717	1.873	0.882802	0.909569	0.362077	48.26	61.45	68.49	7.66015e+06	6.54624e+06	4.72034e+06	9.28	24.12	38.67	High	High	High	High	High	High	High	High	High	High	High	Peak Found	1
High	Master Protein	Q9UM54	Unconventional myosin-VI OS=Homo sapiens OX=9606 GN=MYO6 PE=1 SV=4	0	FALSE	56.762	13	16	41	16	1294	149.6	8.53	35.44	16	0	0.872	1.566	1.295	0.849986	0.991689	0.814514	28.55	43.23	39.85	3.01752e+06	2.64154e+06	2.18724e+06	11.62	12.93	31.53	High	High	High	High	High	High	High	High	High	High	High	Peak Found	1
High	Master Protein	P99999	Cytochrome c OS=Homo sapiens OX=9606 GN=CYCS PE=1 SV=2	0	TRUE	56.644	57	8	75	8	105	11.7	9.57	110.04	8	0	0.979	1.683	1.458	0.968704	0.941666	0.975406	43.57	68.16	60.8	1.38122e+07	1.32826e+07	8.9816e+06	14.99	18.39	34.87	High	High	High	High	High	High	High	High	High	High	High	High	1
High	Master Protein	Q9NUQ3	Gamma-taxilin OS=Homo sapiens OX=9606 GN=TXLNG PE=1 SV=2	0	FALSE	56.583	38	15	51	15	528	60.5	7.52	18.8	15	0	0.895	1.668	1.492	0.92121	0.940381	0.965975	38.58	49.94	50.98	2.22501e+06	1.76762e+06	1.13713e+06	13	22.03	41.71	High	High	High	High	High	High	High	High	High	High	High	Peak Found	1
High	Master Protein	P35237	Serpin B6 OS=Homo sapiens OX=9606 GN=SERPINB6 PE=1 SV=3	0	FALSE	56.563	38	10	48	10	376	42.6	5.27	51.46	10	0	0.977	1.496	1.454	0.973924	0.979307	0.983603	29.55	32.45	46.36	1.50963e+06	1.45718e+06	648046	11.42	20.93	69.69	High	High	High	High	High	High	High	High	High	High	High	Peak Found	1
High	Master Protein	Q9H3P7	Golgi resident protein GCP60 OS=Homo sapiens OX=9606 GN=ACBD3 PE=1 SV=4	0	FALSE	56.486	27	8	28	8	528	60.6	5.06	33.88	8	0	0.878	1.845	1.512	0.883828	0.703555	0.928432	35.22	51.97	58.39	1.38464e+06	1.16898e+06	589018	7.66	19.64	50.71	High	High	High	High	High	High	Peak Found	Peak Found	High	High	High	High	1
High	Master Protein	O00411	DNA-directed RNA polymerase, mitochondrial OS=Homo sapiens OX=9606 GN=POLRMT PE=1 SV=2	0	FALSE	56.46	15	12	37	12	1230	138.5	8.98	16.88	12	0	0.938	1.436	1.353	0.986459	0.927744	0.942588	34.28	47.03	35.9	1.38821e+06	1.30084e+06	919354	12.61	25.43	47.38	High	High	High	High	High	High	High	High	High	High	High	High	1
High	Master Protein	P28340	DNA polymerase delta catalytic subunit OS=Homo sapiens OX=9606 GN=POLD1 PE=1 SV=2	0	FALSE	56.37	16	14	56	13	1107	123.6	7.03	40.31	14	0	0.943	1.381	1.265	0.993867	0.885442	0.785853	41.51	32.39	31.13	1.35041e+06	1.25324e+06	851858	16.71	22.73	49	High	High	High	High	High	High	High	High	High	High	High	Peak Found	1
High	Master Protein	Q92552	28S ribosomal protein S27, mitochondrial OS=Homo sapiens OX=9606 GN=MRPS27 PE=1 SV=3	0	FALSE	56.363	33	13	56	13	414	47.6	6.18	52.13	13	0	0.89	1.79	1.44	0.917979	0.788526	0.997834	55.33	44.77	42.61	2.77466e+06	2.44624e+06	1.48078e+06	26.41	27.32	19.85	High	High	High	High	High	High	High	High	High	High	High	High	1
High	Master Protein	P60866	40S ribosomal protein S20 OS=Homo sapiens OX=9606 GN=RPS20 PE=1 SV=1	0	FALSE	56.355	33	6	58	6	119	13.4	9.94	152.09	6	0	1.143	1.377	1.432	0.265799	0.694543	0.950738	41.5	63.49	47.93	1.29886e+07	1.36461e+07	1.01267e+07	10.73	15.29	40.47	High	High	High	High	High	High	High	High	High	High	High	High	1	Met-loss+Acetyl [N-Term]
High	Master Protein	P07741	Adenine phosphoribosyltransferase OS=Homo sapiens OX=9606 GN=APRT PE=1 SV=2	0	FALSE	56.345	63	10	82	10	180	19.6	6.02	158.54	10	0	0.874	1.573	1.461	0.829652	0.989552	0.979066	49.9	41.17	57.2	7.05715e+06	6.65254e+06	4.04792e+06	15.25	25.89	36.17	High	High	High	High	High	High	High	High	High	High	High	High	1	Met-loss+Acetyl [N-Term]
High	Master Protein	Q15003	Condensin complex subunit 2 OS=Homo sapiens OX=9606 GN=NCAPH PE=1 SV=3	0	FALSE	56.304	19	10	40	10	741	82.5	5.06	58.55	10	0	1.004	1.291	1.406	0.92121	0.654805	0.983603	38.75	46.89	44.24	1.85e+06	1.57866e+06	1.17933e+06	16.8	27.14	52.66	High	High	High	High	High	High	High	High	High	High	High	Peak Found	1
High	Master Protein	O75494	Serine/arginine-rich splicing factor 10 OS=Homo sapiens OX=9606 GN=SRSF10 PE=1 SV=1	0	FALSE	56.253	31	10	61	10	262	31.3	11.27	56.05	10	0	0.918	2.389	2.248	0.97484	0.014278	0.00700954	92.71	80.37	83.77	3.22195e+06	3.75513e+06	1.22861e+06	19.35	13.34	49.4	High	High	High	High	High	High	High	High	High	High	High	High	1
High	Master Protein	Q15428	Splicing factor 3A subunit 2 OS=Homo sapiens OX=9606 GN=SF3A2 PE=1 SV=2	0	FALSE	56.225	22	8	41	8	464	49.2	9.64	78.09	8	0	1.054	1.726	1.798	0.727833	0.885442	0.460227	48.54	59.63	71.35	3.61749e+06	3.24776e+06	1.31107e+06	14.68	29.26	68.53	High	High	High	High	High	High	High	High	High	High	High	High	1	Acetyl [N-Term]
High	Master Protein	Q9H2U1	ATP-dependent DNA/RNA helicase DHX36 OS=Homo sapiens OX=9606 GN=DHX36 PE=1 SV=2	0	FALSE	56.184	18	12	54	12	1008	114.7	7.68	34.05	12	0	0.946	1.556	1.531	0.999479	0.987574	0.909235	34.66	51.25	46.86	1.26576e+06	1.20771e+06	508001	16.75	15.17	54.06	High	High	High	High	High	High	High	High	High	High	High	High	1	Met-loss+Acetyl [N-Term]
High	Master Protein	O75976	Carboxypeptidase D OS=Homo sapiens OX=9606 GN=CPD PE=1 SV=2	0	FALSE	55.984	11	13	45	13	1380	152.8	6.05	31.13	13	0	0.94	1.662	1.393	0.999894	0.917254	0.990715	43.95	47.31	44.97	1.03342e+06	924153	515010	15.16	23.32	51.05	High	High	High	High	High	High	High	High	High	High	High	High	1
High	Master Protein	P46779	60S ribosomal protein L28 OS=Homo sapiens OX=9606 GN=RPL28 PE=1 SV=3	0	FALSE	55.976	60	13	120	13	137	15.7	12.02	154.78	13	0	0.957	1.233	1.184	0.994402	0.240456	0.326339	39.42	63.18	48.72	1.7275e+07	1.71193e+07	1.47628e+07	14.65	12.56	19.1	High	High	High	High	High	High	High	High	High	High	High	High	1	Met-loss+Acetyl [N-Term]
High	Master Protein	Q4VC31	Protein MIX23 OS=Homo sapiens OX=9606 GN=MIX23 PE=1 SV=1	0	FALSE	55.93	63	7	35	7	144	16.6	7.81	67.08	7	0	1.105	1.4	1.423	0.514165	0.832752	0.985577	33.92	48.39	52.74	2.38407e+06	2.7419e+06	1.82811e+06	14.58	15.42	40.06	High	High	High	High	High	High	High	High	High	High	High	High	1	Met-loss+Acetyl [N-Term]
High	Master Protein	Q99426	Tubulin-folding cofactor B OS=Homo sapiens OX=9606 GN=TBCB PE=1 SV=2	0	FALSE	55.925	40	11	47	11	244	27.3	5.15	93.27	11	0	1.163	1.261	1.81	0.229722	0.422949	0.454716	52.02	37.28	73.76	2.50571e+06	3.88446e+06	2.08449e+06	20.33	20.7	28.14	High	High	High	High	High	High	High	High	High	High	High	High	1
[truncated: 3,402 more rows]

## Sheet: S3. 10ug
Protein FDR Confidence: Combined	Master	Accession	Description	Exp. q-value: Combined	Contaminant	Sum PEP Score	Coverage [%]	# Peptides	# PSMs	# Unique Peptides	# AAs	MW [kDa]	calc. pI	Score Sequest HT: Sequest HT	# Peptides (by Search Engine): Sequest HT	# Razor Peptides	Abundance Ratio: (BF) / (SP3)	Abundance Ratio: (GB) / (SP3)	Abundance Ratio: (GB) / (BF)	Abundance Ratio Adj. P-Value: (BF) / (SP3)	Abundance Ratio Adj. P-Value: (GB) / (SP3)	Abundance Ratio Adj. P-Value: (GB) / (BF)	Abundance Ratio Variability [%]: (BF) / (SP3)	Abundance Ratio Variability [%]: (GB) / (SP3)	Abundance Ratio Variability [%]: (GB) / (BF)	Abundances (Grouped): SP3	Abundances (Grouped): BF	Abundances (Grouped): GB	Abundances (Grouped) CV [%]: SP3	Abundances (Grouped) CV [%]: BF	Abundances (Grouped) CV [%]: GB	Abundance: F1: Sample, SP3	Abundance: F2: Sample, SP3	Abundance: F3: Sample, SP3	Abundance: F4: Sample, SP3	Abundance: F5: Sample, BF	Abundance: F6: Sample, BF	Abundance: F7: Sample, BF	Abundance: F8: Sample, BF	Abundance: F9: Sample, GB	Abundance: F10: Sample, GB	Abundance: F11: Sample, GB	Abundance: F12: Sample, GB	Found in Sample: [S5] F5: Sample, BF	Found in Sample: [S6] F6: Sample, BF	Found in Sample: [S7] F7: Sample, BF	Found in Sample: [S8] F8: Sample, BF	Found in Sample: [S9] F9: Sample, GB	Found in Sample: [S10] F10: Sample, GB
[truncated: 4,863 more rows]
[truncated: 8 more columns]

[truncated: 17 more sheets: S4. 100ug, S5. 500ug, S6. 5000ug, S7. Optimisations, S8. 500ug Urea, S9. TMT SP3_SP4_BF_GB, S10. TMT SP4_SP3_80_50, S11. TMT SP4_cSP3_80_50, S12. TMT SP4_ST_SF, S13. LFQ SP4_ST_SF, S14. 1ug (0.025uguL), S15. Acetone vs ACN, S16. Heart, S17. Lung, S18. Liver FFPE, S19. Brain FFPE, S20. Drosophila]
